# Supplementary material for: Acetonitrilebis(2,9-dimethylphenanthroline)copper(II) bis(tetrafluoridoborate) acetonitrile disolvate
Source: Acta Crystallogr Sect E Struct Rep Online. 2009 Apr 30;65(Pt 5):m585–6. doi: 10.1107/S1600536809012331 (PMC2977625; doi:10.1107/S1600536809012331)
Supplement: Supplementary file 2 [file e-65-0m585-Isup2.hkl]

# 
# h,k,l, Fc-squared, Fo-squared, sigma(Fo-squared) and status flag 
# 
data_I
_shelx_title ' cuneo2 in P-1' 
_shelx_refln_list_code          4 
_shelx_F_calc_maximum      190.55 
_exptl_crystal_F_000       794.00 
_reflns_d_resolution_high  0.6666 
 
loop_ 
 _symmetry_equiv_pos_as_xyz 
 'x, y, z' 
 '-x, -y, -z' 
 
_cell_length_a    11.2865 
_cell_length_b    12.0705 
_cell_length_c    13.8018 
_cell_angle_alpha  72.843 
_cell_angle_beta   83.746 
_cell_angle_gamma  73.933 
 
_shelx_F_squared_multiplier     1.000 
 
loop_ 
 _refln_index_h 
 _refln_index_k 
 _refln_index_l 
 _refln_F_squared_calc 
 _refln_F_squared_meas 
 _refln_F_squared_sigma 
 _refln_observed_status 
   3   0   0    11297.66    11357.38     38.66 o 
   4   0   0       35.61       27.80      4.52 o 
   5   0   0     2002.67     1989.59     17.62 o 
   6   0   0      179.11      133.37     11.22 o 
   7   0   0     2050.74     1911.89     20.99 o 
   8   0   0       96.05       79.96     10.11 o 
   9   0   0      256.07      211.57     12.13 o 
  10   0   0      636.95      615.00     27.65 o 
  11   0   0       25.94       34.46     26.44 o 
  12   0   0      182.59      141.43     31.65 o 
  13   0   0      189.01      194.32     36.86 o 
  14   0   0        8.74       14.02     45.67 o 
  15   0   0      168.63      154.25     54.09 o 
 -15   1   0        7.55       15.63     56.89 o 
 -14   1   0      169.64      167.07     45.67 o 
 -13   1   0       63.37       29.25     38.86 o 
 -12   1   0      649.55      711.96     35.26 o 
 -11   1   0       68.09       29.25     28.45 o 
  -9   1   0      295.59      322.61     17.23 o 
  -8   1   0       82.07       63.98     11.41 o 
  -7   1   0     2137.40     2084.51     23.55 o 
  -6   1   0        1.80        8.92      7.92 o 
  -5   1   0     1908.64     1888.90     36.26 o 
  -4   1   0     4031.76     3987.31     32.85 o 
  -3   1   0    10970.04    11313.67     49.28 o 
  -2   1   0     2948.83     3174.50     16.14 o 
   3   1   0      709.59      919.50     14.82 o 
   4   1   0     5946.26     6169.23     75.32 o 
   5   1   0        0.97        1.25      3.65 o 
   6   1   0     3208.38     3207.64     38.46 o 
   7   1   0       57.80       43.98      7.60 o 
   8   1   0      318.46      332.93     10.74 o 
   9   1   0       55.30       39.66     18.43 o 
  10   1   0       60.01       15.63     21.23 o 
  11   1   0      252.27      273.65     26.04 o 
  12   1   0       12.18        9.62     31.25 o 
  13   1   0       72.84       84.54     36.86 o 
  14   1   0        9.95       -2.40     43.67 o 
  15   1   0      207.31      228.77     52.09 o 
 -15   2   0      104.96       75.72     60.50 o 
 -14   2   0      157.51      162.26     50.08 o 
 -13   2   0        5.15        2.40     41.27 o 
 -12   2   0      781.13      813.73     38.06 o 
 -11   2   0        0.40        4.41     28.85 o 
 -10   2   0      821.39      872.62     33.25 o 
  -9   2   0      486.43      539.59     17.46 o 
  -8   2   0      557.86      552.45     15.91 o 
  -7   2   0     1067.12     1050.40     18.76 o 
  -6   2   0       10.65       21.23     12.02 o 
  -5   2   0     3294.20     3396.75     37.66 o 
  -4   2   0        6.02        2.71      5.76 o 
  -3   2   0       75.26       83.17      7.61 o 
  -2   2   0       43.47       50.83      4.14 o 
  -1   2   0       36.96       34.77      3.36 o 
   2   2   0     8113.06     8996.29     42.47 o 
   4   2   0      167.96      187.11      9.62 o 
   5   2   0     3928.19     4026.97     39.26 o 
   6   2   0     1749.94     1681.27     50.88 o 
   7   2   0       44.33       39.98      6.05 o 
   8   2   0     3092.60     2884.33    109.58 o 
   9   2   0      644.71      610.60     24.84 o 
  10   2   0      628.99      663.08     28.05 o 
  11   2   0        0.31        0.80     25.24 o 
  12   2   0      258.70      225.97     29.65 o 
  13   2   0        3.77        4.01     35.66 o 
  14   2   0       10.99        4.41     41.67 o 
  15   2   0      164.05      124.60     51.28 o 
 -15   3   0       53.47       30.85     64.51 o 
 -14   3   0       83.03       92.15     54.09 o 
 -13   3   0      107.36       74.12     43.67 o 
 -12   3   0      212.91      205.54     36.06 o 
 -11   3   0      261.28      224.77     32.45 o 
 -10   3   0     1465.70     1462.79     42.47 o 
  -9   3   0      981.52      906.22     22.01 o 
  -8   3   0        4.26        1.41     13.44 o 
  -7   3   0      797.97      735.60     24.44 o 
  -6   3   0      128.99      137.42     14.82 o 
  -5   3   0       83.03       83.66      7.80 o 
  -4   3   0      223.35      254.22     20.43 o 
  -3   3   0      637.57      715.97     18.43 o 
  -2   3   0     3524.52     3700.10     32.05 o 
  -1   3   0     2277.99     2452.63     31.25 o 
   0   3   0     2677.47     2760.24     55.89 o 
   1   3   0       13.44       12.82      6.81 o 
   2   3   0     9016.12    10036.79     52.89 o 
   3   3   0    17366.71    18243.79     74.12 o 
   4   3   0     5652.27     6312.71     46.48 o 
   7   3   0     5154.00     5382.39     54.89 o 
   8   3   0      138.57      165.69      7.94 o 
   9   3   0      386.56      341.36     20.43 o 
  10   3   0      279.10      278.86     21.64 o 
  11   3   0      454.33      492.40     27.65 o 
  12   3   0      164.09      148.24     30.05 o 
  13   3   0       16.88       24.04     36.06 o 
 -14   4   0       30.72       44.47     56.09 o 
 -13   4   0       53.11       38.46     48.48 o 
 -12   4   0        0.53       11.62     39.26 o 
 -11   4   0      102.18       74.12     34.06 o 
 -10   4   0      267.86      225.57     30.05 o 
  -9   4   0     1009.63     1039.32     24.85 o 
  -8   4   0       44.10       42.07     21.23 o 
  -7   4   0       94.43      104.17     18.43 o 
  -6   4   0      440.03      414.82     25.44 o 
  -5   4   0        2.14        1.52      9.14 o 
  -4   4   0     1354.48     1418.12     19.57 o 
  -3   4   0       14.58        9.21      7.02 o 
  -2   4   0       54.24       70.89      6.44 o 
  -1   4   0       38.76       34.07      5.97 o 
   0   4   0      666.94      586.27     10.62 o 
   1   4   0     2221.45     2198.39     27.65 o 
   2   4   0      970.28      919.90     18.83 o 
   3   4   0     1368.38     1375.45     24.04 o 
   4   4   0      414.28      436.31     16.03 o 
   5   4   0      639.58      734.80     20.03 o 
   6   4   0     6575.68     6539.88     57.29 o 
   7   4   0      344.88      353.78     16.83 o 
   8   4   0       53.54       30.05     16.03 o 
   9   4   0      964.83      892.66     26.84 o 
  10   4   0      349.63      311.71     21.23 o 
  11   4   0      771.22      796.50     29.25 o 
 -14   5   0        1.47       -5.61     64.10 o 
 -13   5   0      174.86      213.55     51.28 o 
 -12   5   0       43.52       34.86     44.47 o 
 -11   5   0       63.57       56.09     38.86 o 
 -10   5   0       38.09       -8.01     32.05 o 
  -9   5   0      889.43      896.26     34.06 o 
  -8   5   0      141.80      116.99     24.44 o 
  -7   5   0      489.30      537.17     19.23 o 
  -6   5   0        2.17        0.41     12.13 o 
  -5   5   0       12.82       14.12     10.88 o 
  -4   5   0       17.81       42.87     14.82 o 
  -3   5   0     1152.86     1250.09     19.61 o 
  -2   5   0     1597.90     1555.41     37.26 o 
  -1   5   0      420.56      467.96     16.43 o 
   0   5   0      386.52      325.36      9.63 o 
   1   5   0      970.23      919.42     14.87 o 
   2   5   0      631.16      664.28     18.83 o 
   3   5   0       65.01       75.32      9.62 o 
   4   5   0       38.23       33.25     12.82 o 
   5   5   0     2461.01     2834.23     39.66 o 
   6   5   0     1251.80     1179.53     28.05 o 
   7   5   0       12.22       24.44     16.43 o 
   8   5   0     1125.81     1235.62     31.25 o 
   9   5   0      222.81      213.95     19.63 o 
  10   5   0      381.75      320.12     22.44 o 
  11   5   0      558.49      588.16     27.24 o 
  12   5   0       70.34       61.30     29.65 o 
 -13   6   0       33.38       35.26     56.49 o 
 -12   6   0       91.53       81.33     50.08 o 
 -11   6   0       78.11       57.29     43.27 o 
 -10   6   0       15.15        1.20     37.26 o 
  -7   6   0     1017.75     1079.87     27.24 o 
  -6   6   0     1372.08     1323.45     24.76 o 
  -5   6   0      363.52      308.96     13.85 o 
  -4   6   0       98.89       82.60     14.42 o 
  -3   6   0      149.18      157.86     13.62 o 
  -2   6   0       33.36       17.23     11.62 o 
  -1   6   0       92.54       80.13     10.82 o 
   0   6   0     2385.64     2498.76     26.34 o 
   1   6   0      320.65      309.16     10.62 o 
   2   6   0      246.93      256.02     14.82 o 
   3   6   0      125.28      117.79     13.62 o 
   4   6   0     1407.06     1380.25     30.45 o 
   5   6   0      677.11      715.57     23.64 o 
   6   6   0     2907.70     3170.78     46.88 o 
   7   6   0      185.08      179.09     18.43 o 
   8   6   0       57.50       60.50     19.63 o 
   9   6   0       81.59       56.89     21.64 o 
  10   6   0      304.82      324.53     24.04 o 
  11   6   0       46.84       17.23     28.05 o 
  12   6   0        1.30       -1.20     32.45 o 
 -12   7   0       23.85       21.64     55.29 o 
 -11   7   0       82.63       67.71     46.08 o 
  -8   7   0       14.41        6.41     25.64 o 
  -7   7   0      169.93      147.44     22.44 o 
  -6   7   0      537.70      501.62     24.04 o 
  -5   7   0       77.42       31.65     18.83 o 
  -4   7   0        8.67        1.20     16.43 o 
  -3   7   0      650.94      709.56     25.24 o 
  -2   7   0        0.36       -2.40     14.02 o 
  -1   7   0     4268.96     4344.29     54.49 o 
   0   7   0      757.79      772.61     17.14 o 
   1   7   0     1928.04     2090.30     28.45 o 
   2   7   0     1895.22     1918.28     25.64 o 
   3   7   0      105.15       92.55     16.03 o 
   4   7   0      277.56      293.28     19.23 o 
   5   7   0       33.96       16.43     17.63 o 
   6   7   0      900.08      979.60     30.05 o 
   7   7   0       18.19       22.04     18.83 o 
   8   7   0      804.71      857.40     30.85 o 
   9   7   0      244.23      197.12     23.24 o 
  10   7   0      159.23       89.75     26.84 o 
  11   7   0        0.98        8.41     29.65 o 
  12   7   0        8.81       16.83     33.65 o 
 -11   8   0       14.63       -5.21     54.49 o 
  -8   8   0      300.44      291.68     29.65 o 
  -7   8   0      576.59      579.35     28.45 o 
  -6   8   0      227.36      194.32     23.24 o 
  -5   8   0       40.07       56.09     20.43 o 
  -4   8   0      648.57      709.16     28.05 o 
  -3   8   0      212.08      156.66     17.63 o 
  -2   8   0       64.97       62.90     16.03 o 
  -1   8   0     1885.89     1807.35     39.26 o 
   0   8   0      146.73      139.97     11.17 o 
   1   8   0     1342.09     1306.13     23.51 o 
   2   8   0      171.90      167.15     11.74 o 
   3   8   0      534.58      559.82     16.42 o 
   4   8   0     1003.88      954.36     30.45 o 
   5   8   0      520.23      520.45     24.84 o 
   6   8   0       28.51       34.46     20.03 o 
   7   8   0       75.55       60.10     20.83 o 
   8   8   0      265.26      212.35     24.04 o 
   9   8   0      318.36      315.72     26.44 o 
  10   8   0       20.42       24.84     27.65 o 
  11   8   0        4.04       -1.20     32.05 o 
  12   8   0       33.50       10.02     36.86 o 
  13   8   0       23.04       26.04     40.87 o 
 -11   9   0        0.61        8.01     62.10 o 
  -7   9   0        5.41        0.40     30.45 o 
  -6   9   0      295.15      300.49     26.44 o 
  -5   9   0      235.12      207.94     23.64 o 
  -4   9   0      684.06      679.51     30.05 o 
  -3   9   0       68.50       49.68     20.03 o 
  -2   9   0       30.57       22.84     19.63 o 
  -1   9   0      696.09      722.78     28.85 o 
   0   9   0      317.81      374.61     22.44 o 
   1   9   0      297.44      321.45     14.59 o 
   2   9   0       79.69       86.19     12.50 o 
   3   9   0     1503.74     1607.99     27.90 o 
   4   9   0      131.57      125.58     12.78 o 
   5   9   0      186.43      167.87     19.63 o 
   6   9   0      267.28      254.82     23.64 o 
   7   9   0     1362.86     1407.90     41.27 o 
   8   9   0       75.68       66.91     24.04 o 
   9   9   0      272.30      278.86     26.44 o 
  10   9   0      217.60      211.14     32.05 o 
  11   9   0       19.80       16.43     35.26 o 
  12   9   0       56.65       73.72     39.66 o 
  13   9   0       19.43       10.42     44.07 o 
  -7  10   0      234.63      188.31     35.26 o 
  -6  10   0      187.44      195.12     31.65 o 
  -5  10   0       64.48       60.50     28.85 o 
  -4  10   0     1066.31     1125.04     38.86 o 
  -3  10   0      287.42      290.87     24.44 o 
  -2  10   0      255.71      266.44     23.24 o 
  -1  10   0       29.22       16.43     21.23 o 
   0  10   0      423.54      450.34     26.44 o 
   1  10   0     1266.06     1323.63     27.76 o 
   2  10   0        3.48        9.22     14.54 o 
   3  10   0      242.79      276.79     16.37 o 
   4  10   0      758.06      721.10     21.53 o 
   5  10   0      109.47       90.60     15.57 o 
   6  10   0      220.75      206.34     24.44 o 
   7  10   0      291.33      264.83     24.84 o 
   8  10   0       57.13       24.44     30.45 o 
   9  10   0       90.96       61.70     32.45 o 
  10  10   0        4.86        3.61     34.86 o 
  11  10   0      825.36      836.97     41.67 o 
  12  10   0        9.52        3.21     43.67 o 
  13  10   0       15.31       -3.21     47.28 o 
  -6  11   0       45.51       36.86     37.66 o 
  -5  11   0      176.45      159.86     32.85 o 
  -4  11   0       50.81       28.85     29.65 o 
  -3  11   0      348.83      306.50     26.84 o 
  -2  11   0       59.84       50.88     26.04 o 
  -1  11   0      556.07      586.96     30.85 o 
   0  11   0      192.34      202.73     23.64 o 
   1  11   0      642.93      676.00     23.08 o 
   2  11   0     1832.52     1998.74     35.41 o 
   3  11   0      208.53      174.90     17.28 o 
   4  11   0      427.90      421.50     19.69 o 
   5  11   0      243.52      214.11     29.45 o 
   6  11   0       36.90       23.79     17.34 o 
   7  11   0      755.13      782.08     37.26 o 
   8  11   0       36.63        3.61     33.65 o 
   9  11   0       57.63       48.08     36.86 o 
  10  11   0      112.93      101.37     36.46 o 
  11  11   0      114.41      112.58     43.27 o 
  12  11   0        3.98       -4.81     47.28 o 
  13  11   0       25.86       54.09     51.68 o 
  -6  12   0       73.73       42.47     43.27 o 
  -5  12   0      128.34      126.21     39.26 o 
  -4  12   0       20.61       11.22     35.66 o 
  -3  12   0       36.74       33.65     32.85 o 
  -2  12   0       15.98        4.01     31.25 o 
  -1  12   0     1087.89     1193.95     44.07 o 
   0  12   0      416.56      448.73     30.45 o 
   1  12   0        1.77       -1.60     28.05 o 
   2  12   0      849.06      840.89     27.03 o 
   3  12   0      129.83      126.57     19.08 o 
   4  12   0      412.95      418.23     21.25 o 
   5  12   0      120.21       97.32     21.44 o 
   6  12   0     1014.35     1066.45     29.74 o 
   7  12   0        1.19        3.30     21.37 o 
   8  12   0       19.92        5.61     36.46 o 
   9  12   0        6.00       -4.01     41.27 o 
  10  12   0      448.91      483.19     40.87 o 
  11  12   0        1.27        8.01     47.28 o 
  12  12   0       67.84       53.29     50.48 o 
  13  12   0       49.37       30.45     58.90 o 
  14  12   0      139.00      199.13     64.10 o 
  -4  13   0        8.23       -6.01     41.27 o 
  -3  13   0      282.74      311.31     37.26 o 
  -2  13   0      354.76      328.54     35.66 o 
  -1  13   0        6.05        3.61     34.46 o 
   0  13   0       63.47       33.65     31.65 o 
   1  13   0       43.90       54.49     31.65 o 
   2  13   0        8.82       -6.01     31.25 o 
   3  13   0       28.69       25.19     23.39 o 
   4  13   0      769.40      813.32     28.89 o 
   5  13   0      117.36       92.01     24.41 o 
   6  13   0      265.52      249.96     22.47 o 
   7  13   0      788.63      745.40     29.14 o 
   8  13   0      238.92      204.21     26.66 o 
   9  13   0        8.17        2.48     28.97 o 
  10  13   0      123.26       84.54     48.08 o 
  11  13   0       52.08       51.68     50.48 o 
  12  13   0      153.84      186.30     55.29 o 
  -5  14   0       12.25       -3.61     56.09 o 
  -3  14   0      206.30      193.52     45.67 o 
  -2  14   0       22.40       17.63     42.07 o 
  -1  14   0        1.22       -6.01     38.86 o 
   0  14   0      196.23      174.28     37.66 o 
   1  14   0      260.00      227.17     35.66 o 
   2  14   0       73.42       70.52     36.46 o 
   3  14   0      187.58      149.04     34.86 o 
   4  14   0       91.73       57.72     28.77 o 
   5  14   0      497.25      482.43     39.26 o 
   6  14   0        0.14       14.02     35.26 o 
   7  14   0      665.63      668.19     47.08 o 
   8  14   0      197.09      168.86     31.19 o 
   9  14   0       22.61       15.15     32.31 o 
  10  14   0       61.53       67.22     35.62 o 
  11  14   0       51.51       56.97     36.33 o 
  12  14   0      119.56      113.39     41.00 o 
  -4  15   0       82.08       92.95     61.30 o 
  -3  15   0      195.35      165.07     54.49 o 
  -2  15   0      399.43      310.11     50.88 o 
  -1  15   0       66.21       74.92     46.48 o 
   0  15   0      169.73      180.29     44.07 o 
   1  15   0       18.33       11.62     44.47 o 
   2  15   0       97.26       83.74     41.27 o 
   3  15   0       50.58       62.50     43.67 o 
   4  15   0        1.52       -2.80     42.87 o 
   5  15   0       85.63       62.76     32.20 o 
   6  15   0       29.33       13.98     32.15 o 
   7  15   0      116.89       83.63     33.02 o 
   8  15   0       35.42       38.49     36.10 o 
   9  15   0      534.62      471.43     36.00 o 
  10  15   0        0.39       -0.18     40.52 o 
  -1  16   0       25.12        4.01     56.89 o 
   0  16   0      115.03      125.00     54.89 o 
   1  16   0       24.97       16.03     50.48 o 
   2  16   0      186.68      242.00     50.48 o 
   3  16   0       10.99       34.06     47.68 o 
   4  16   0      315.66      299.29     46.48 o 
   5  16   0       57.88       41.67     51.28 o 
   6  16   0        4.85        7.26     38.60 o 
   7  16   0      330.09      304.80     38.94 o 
  -6 -16   1       16.11       -3.61     53.69 o 
  -5 -16   1      147.73      146.24     49.28 o 
  -4 -16   1       48.66       40.87     52.89 o 
  -3 -16   1      182.19      169.08     52.89 o 
  -2 -16   1      190.57      190.71     54.09 o 
  -9 -15   1      130.18      131.04     38.96 o 
  -8 -15   1      275.16      281.04     37.14 o 
  -7 -15   1       25.83        4.27     35.36 o 
  -6 -15   1      279.63      322.47     32.16 o 
  -5 -15   1       87.01      106.17     44.87 o 
  -4 -15   1      188.91      155.85     42.07 o 
  -3 -15   1      497.05      551.70     41.67 o 
  -2 -15   1        8.78        3.21     43.27 o 
  -1 -15   1      313.93      366.60     46.08 o 
   0 -15   1        9.38       20.83     47.68 o 
   1 -15   1      105.36       76.52     49.28 o 
   2 -15   1       32.39       19.63     52.49 o 
   3 -15   1       18.77       11.22     56.49 o 
 -12 -14   1       13.70       14.42     67.31 o 
 -11 -14   1       24.45       13.88     40.33 o 
 -10 -14   1       27.91        9.76     35.31 o 
  -9 -14   1       46.92       50.95     32.06 o 
  -8 -14   1      119.72      118.15     31.02 o 
  -7 -14   1       15.86       12.53     31.38 o 
  -6 -14   1       52.21        8.67     29.07 o 
  -5 -14   1        9.23        3.65     30.10 o 
  -4 -14   1       28.98       14.02     38.46 o 
  -3 -14   1        1.22       -8.81     39.26 o 
  -2 -14   1      187.69      220.36     35.66 o 
  -1 -14   1        6.05        1.60     39.66 o 
   0 -14   1       19.22       14.82     40.07 o 
   1 -14   1      116.29      107.38     40.87 o 
   2 -14   1      277.34      281.26     44.47 o 
   3 -14   1      195.63      169.88     46.08 o 
   4 -14   1       10.95       13.62     52.09 o 
   5 -14   1      111.83      138.63     58.09 o 
 -13 -13   1      149.22      123.95     41.37 o 
 -12 -13   1       85.62       72.75     37.83 o 
 -11 -13   1      213.78      207.59     33.71 o 
 -10 -13   1        9.97       10.37     32.54 o 
  -9 -13   1       14.91        6.13     28.88 o 
  -8 -13   1        8.01       10.15     28.30 o 
  -7 -13   1       62.58       49.48     25.90 o 
  -6 -13   1        4.86       -0.68     25.41 o 
  -5 -13   1       86.58       55.52     24.73 o 
  -4 -13   1        5.92       25.92     24.58 o 
  -3 -13   1       29.98       27.24     30.45 o 
  -2 -13   1      307.81      335.35     33.25 o 
  -1 -13   1       25.96        7.61     32.85 o 
   0 -13   1       47.48       60.90     33.25 o 
   1 -13   1       17.66       20.43     36.06 o 
   2 -13   1     1058.37     1114.62     48.08 o 
   3 -13   1        4.67        7.61     40.87 o 
   5 -13   1      140.84      146.24     48.08 o 
   6 -13   1       40.07       52.89     53.29 o 
 -13 -12   1       42.45       47.68     60.90 o 
 -12 -12   1       10.58        2.40     51.68 o 
 -11 -12   1      109.52       82.53     48.48 o 
 -10 -12   1       69.47       58.22     27.91 o 
  -9 -12   1        7.43       -8.08     26.37 o 
  -8 -12   1      117.36      121.51     24.64 o 
  -7 -12   1     1243.50     1335.64     33.85 o 
  -6 -12   1      394.40      401.08     21.76 o 
  -5 -12   1      151.93      148.23     20.36 o 
  -4 -12   1       90.66       67.95     20.89 o 
  -3 -12   1       22.63       27.44     22.04 o 
  -2 -12   1        3.06       -2.00     26.44 o 
  -1 -12   1        2.33       -8.01     26.84 o 
   0 -12   1      617.16      687.52     36.46 o 
   1 -12   1        1.13        3.61     30.05 o 
   2 -12   1       81.19       27.65     32.05 o 
   3 -12   1      563.58      588.16     36.46 o 
   4 -12   1      256.82      276.45     36.46 o 
   5 -12   1        1.63        8.81     40.87 o 
   6 -12   1      116.88      110.18     46.08 o 
 -13 -11   1        0.05       22.04     54.09 o 
 -12 -11   1       89.27       83.34     49.28 o 
 -11 -11   1       62.31       55.69     44.47 o 
 -10 -11   1      279.86      305.30     36.86 o 
  -9 -11   1      331.75      308.50     35.66 o 
  -8 -11   1      208.72      190.47     20.47 o 
  -7 -11   1      156.73      145.94     39.46 o 
  -6 -11   1        9.64       29.43     18.96 o 
  -5 -11   1       26.39        8.50     18.65 o 
  -4 -11   1        1.19        3.68     17.05 o 
  -3 -11   1       64.27       54.47     17.34 o 
  -2 -11   1       21.58       15.58     18.77 o 
  -1 -11   1       17.73       19.63     23.64 o 
   0 -11   1       18.89       17.63     26.04 o 
   1 -11   1       13.25       16.83     25.24 o 
   2 -11   1       77.29       54.89     27.24 o 
   3 -11   1        6.89        0.80     28.85 o 
   4 -11   1      174.59      155.05     30.45 o 
   5 -11   1       17.50       14.02     35.66 o 
   6 -11   1      147.26      130.61     38.46 o 
   7 -11   1        0.21      -10.02     44.07 o 
 -13 -10   1        0.80       -7.61     49.68 o 
 -12 -10   1      136.60       83.34     42.87 o 
 -11 -10   1        0.13      -11.62     37.66 o 
 -10 -10   1      148.30      138.63     34.46 o 
  -9 -10   1        7.84       -1.60     30.85 o 
  -8 -10   1      481.63      485.59     31.25 o 
  -7 -10   1      277.60      244.80     29.65 o 
  -6 -10   1      527.41      557.40     31.85 o 
  -5 -10   1      446.03      468.95     19.73 o 
  -4 -10   1      507.32      509.16     20.18 o 
  -3 -10   1      283.14      238.31     16.46 o 
  -2 -10   1       64.64       39.65     15.86 o 
  -1 -10   1       14.02       14.82     20.03 o 
   0 -10   1      330.31      298.89     24.04 o 
   1 -10   1      205.46      232.78     22.84 o 
   2 -10   1      208.21      181.50     22.84 o 
   3 -10   1       54.76       39.66     24.84 o 
   4 -10   1      210.90      232.78     26.44 o 
   5 -10   1      515.69      557.71     32.05 o 
   6 -10   1       18.64        8.01     32.85 o 
   7 -10   1        5.52       -1.20     38.06 o 
 -13  -9   1        1.34        3.21     45.67 o 
 -12  -9   1       52.34       41.67     39.26 o 
 -11  -9   1      219.40      197.12     34.46 o 
 -10  -9   1      423.75      423.09     31.25 o 
  -9  -9   1        9.60       -3.61     27.65 o 
  -8  -9   1      498.15      535.67     30.05 o 
  -7  -9   1      189.83      145.84     26.04 o 
  -6  -9   1       72.04       61.30     24.84 o 
  -5  -9   1        6.69        6.78     14.32 o 
  -4  -9   1      165.59      164.98     13.77 o 
  -3  -9   1     1484.51     1539.39     27.76 o 
  -2  -9   1      347.45      341.45     15.44 o 
  -1  -9   1      221.73      209.54     14.13 o 
   0  -9   1        3.06        2.40     17.63 o 
   1  -9   1       18.12       15.63     19.63 o 
   2  -9   1      697.87      650.66     29.25 o 
   3  -9   1      503.11      531.67     27.65 o 
   4  -9   1       65.76       48.48     23.24 o 
   5  -9   1      153.38      151.05     24.44 o 
   6  -9   1       34.07       19.23     28.85 o 
   7  -9   1      371.89      304.90     31.25 o 
   8  -9   1      160.22      138.63     36.46 o 
 -12  -8   1       99.13       90.15     37.26 o 
 -11  -8   1      883.44      842.98     35.66 o 
 -10  -8   1      350.02      282.06     28.85 o 
  -9  -8   1      345.18      344.56     25.64 o 
  -8  -8   1      187.07      186.30     23.24 o 
  -7  -8   1      147.72      129.81     22.04 o 
  -6  -8   1     1106.93     1153.48     34.46 o 
  -5  -8   1      185.84      181.90     19.23 o 
  -4  -8   1     1715.57     1667.16     27.05 o 
  -3  -8   1      134.67      140.76     12.23 o 
  -2  -8   1      601.56      631.23     23.24 o 
  -1  -8   1       72.72       76.44     11.81 o 
   0  -8   1      354.08      352.17     20.43 o 
   1  -8   1      961.27     1056.12     32.05 o 
   2  -8   1        6.77        4.41     17.63 o 
   3  -8   1      771.69      779.27     29.65 o 
   4  -8   1       53.92       56.09     20.03 o 
   5  -8   1     1033.39      975.59     33.25 o 
   6  -8   1      127.23      100.96     24.04 o 
   7  -8   1      241.75      238.39     27.65 o 
   8  -8   1       11.53        9.22     30.85 o 
  11  -8   1      133.76      160.66     50.88 o 
 -12  -7   1       18.89       22.84     34.46 o 
 -11  -7   1      111.51      118.59     29.65 o 
 -10  -7   1      117.77       85.34     26.44 o 
  -9  -7   1     1094.42     1159.89     36.06 o 
  -8  -7   1        4.31        4.41     22.04 o 
  -7  -7   1     1031.35     1042.50     31.65 o 
  -6  -7   1      169.54      156.26     17.23 o 
  -5  -7   1     2598.74     2698.00     45.67 o 
  -4  -7   1        2.81       -6.01     16.43 o 
  -3  -7   1      196.36      192.71     11.12 o 
  -2  -7   1     6066.27     6376.86     46.46 o 
  -1  -7   1       51.93       78.92     10.27 o 
   0  -7   1      546.86      532.47     21.64 o 
   1  -7   1        4.43       -6.41     14.42 o 
   2  -7   1     1352.96     1350.61     33.65 o 
   3  -7   1       18.28       18.43     15.63 o 
   4  -7   1      160.01      183.10     18.03 o 
   5  -7   1      709.85      672.30     26.84 o 
   6  -7   1      112.50       91.35     21.64 o 
   7  -7   1      112.85      110.18     24.44 o 
   8  -7   1      349.29      340.56     28.05 o 
  11  -7   1       34.82       38.46     46.08 o 
  12  -7   1       13.50        8.01     54.49 o 
 -12  -6   1      286.34      336.55     32.45 o 
 -11  -6   1       92.17      100.16     28.45 o 
 -10  -6   1       31.15       30.85     24.84 o 
  -9  -6   1     1424.81     1455.18     36.86 o 
  -8  -6   1        0.98        2.80     19.23 o 
  -7  -6   1     1564.48     1549.33     34.86 o 
  -6  -6   1        8.51       12.82     16.03 o 
  -5  -6   1     1845.80     1808.55     35.26 o 
  -4  -6   1       38.71       39.66     14.82 o 
  -3  -6   1     5915.96     6005.40     59.30 o 
  -2  -6   1     1179.29     1200.30     19.69 o 
  -1  -6   1     1519.44     1561.49     22.10 o 
   0  -6   1     2067.18     2137.04     25.78 o 
   1  -6   1     1725.28     1705.99     33.25 o 
   2  -6   1      487.88      483.19     20.03 o 
   3  -6   1      581.56      583.75     22.04 o 
   5  -6   1      578.43      518.05     22.44 o 
   6  -6   1     2133.12     2043.74     41.67 o 
   7  -6   1        2.68        3.61     21.23 o 
   8  -6   1       88.31       69.71     23.24 o 
  10  -6   1       16.00       39.26     35.66 o 
  11  -6   1       44.49        9.62     43.67 o 
  12  -6   1        3.38        4.01     50.88 o 
  13  -6   1      102.32      118.99     57.69 o 
 -11  -5   1        4.06        0.40     26.84 o 
 -10  -5   1      792.54      816.13     28.85 o 
  -9  -5   1      809.39      734.00     26.44 o 
  -8  -5   1     2215.15     2316.18     40.87 o 
  -7  -5   1     1051.29     1274.48     30.05 o 
  -6  -5   1     2805.15     2913.16     42.07 o 
  -5  -5   1     1978.26     1986.44     34.06 o 
  -4  -5   1     1331.14     1249.64     27.24 o 
  -3  -5   1     5590.92     5547.06     52.09 o 
  -2  -5   1      100.82      108.44      7.22 o 
  -1  -5   1     3207.27     3248.29     65.11 o 
   0  -5   1       45.76       43.05      7.47 o 
   1  -5   1      933.48      864.21     22.44 o 
   2  -5   1       46.00       46.08     10.82 o 
   3  -5   1     2447.45     2371.47     38.06 o 
   4  -5   1      517.61      532.87     20.03 o 
   5  -5   1      953.25      907.88     26.04 o 
   6  -5   1      441.56      389.84     20.03 o 
   7  -5   1       29.25       26.44     18.43 o 
  10  -5   1      188.48      220.76     30.45 o 
  11  -5   1       19.08       10.02     39.66 o 
  12  -5   1      133.37      109.38     44.47 o 
  13  -5   1       39.71       44.87     52.49 o 
 -11  -4   1      588.55      554.10     25.64 o 
 -10  -4   1      340.07      328.14     21.23 o 
  -9  -4   1       93.94       80.93     19.23 o 
  -8  -4   1     1411.45     1483.22     31.25 o 
  -7  -4   1      582.83      684.72     21.64 o 
  -6  -4   1     2085.90     2224.83     34.46 o 
  -5  -4   1       83.99      124.20     11.62 o 
  -4  -4   1    10182.96    10189.44     65.71 o 
  -3  -4   1     1155.41     1016.06     21.64 o 
  -2  -4   1     3612.34     3556.61     36.86 o 
  -1  -4   1      979.91      920.83     13.74 o 
   0  -4   1      881.77      973.59     14.30 o 
   1  -4   1     1086.84     1020.87     21.64 o 
   2  -4   1     1999.56     2159.53     31.65 o 
   3  -4   1       93.64       81.73     10.02 o 
   4  -4   1      107.31      106.97     11.22 o 
   5  -4   1     1744.49     1614.92     28.05 o 
   6  -4   1       29.32       21.29     11.12 o 
   9  -4   1     1826.06     1855.83     47.28 o 
  10  -4   1      148.48      179.49     31.25 o 
  11  -4   1       31.43       19.63     33.25 o 
  12  -4   1      100.19       86.54     42.47 o 
  13  -4   1        6.38       23.24     48.08 o 
  14  -4   1      242.38      253.61     58.90 o 
 -11  -3   1       48.37       46.08     25.24 o 
 -10  -3   1      211.19      210.04     15.01 o 
  -9  -3   1     1012.95     1043.25     19.73 o 
  -8  -3   1     1022.73      974.39     24.44 o 
  -7  -3   1      716.20      766.05     21.23 o 
  -6  -3   1      699.50      631.43     18.03 o 
  -5  -3   1     2608.50     2720.04     32.85 o 
  -4  -3   1     2893.87     3094.65     33.25 o 
  -3  -3   1      670.87      795.70     17.23 o 
  -2  -3   1     1207.18     1161.50     19.23 o 
  -1  -3   1      565.24      593.47      9.77 o 
   0  -3   1     2178.60     2623.63     47.88 o 
   1  -3   1       26.16       39.66      6.41 o 
   2  -3   1     5588.84     5818.30     46.08 o 
   3  -3   1     2294.38     2522.92     32.05 o 
   4  -3   1     1864.47     1744.70     35.46 o 
   5  -3   1     1864.88     1823.84     60.50 o 
   6  -3   1      631.39      656.75     22.24 o 
   7  -3   1      252.97      296.88     17.63 o 
   8  -3   1       91.70       79.07     13.52 o 
   9  -3   1     1340.62     1437.53     26.35 o 
  10  -3   1       20.69       14.42     28.05 o 
  11  -3   1     1265.04     1269.27     44.07 o 
  12  -3   1       59.83       34.06     38.46 o 
  13  -3   1      355.61      381.82     46.08 o 
  14  -3   1       50.32       45.27     52.49 o 
  15  -3   1        0.44       -8.01     64.10 o 
 -14  -2   1      150.41      156.26     43.27 o 
 -13  -2   1       67.90       77.33     35.66 o 
 -12  -2   1        6.18       -2.80     30.05 o 
 -11  -2   1      361.42      360.59     24.84 o 
 -10  -2   1        4.78        1.60     21.23 o 
  -9  -2   1      467.52      401.86     21.23 o 
  -8  -2   1      410.97      375.41     18.83 o 
  -7  -2   1       33.32       35.66      5.73 o 
  -6  -2   1       23.20       12.42     10.82 o 
  -5  -2   1        5.94       23.53      6.23 o 
  -4  -2   1      266.72      268.84     10.42 o 
  -3  -2   1     7483.10     8596.43     45.27 o 
  -2  -2   1     6380.82     6888.05     38.46 o 
  -1  -2   1     4822.95     5244.97     37.46 o 
   1  -2   1       59.50       94.96      6.41 o 
   2  -2   1      832.49      919.90     16.83 o 
   3  -2   1     1796.75     1735.11     16.85 o 
   4  -2   1     9258.33     9710.19    328.94 o 
   5  -2   1      676.50      756.43     18.83 o 
   6  -2   1     4300.73     4369.53     44.87 o 
   7  -2   1      129.27      119.97     10.05 o 
   8  -2   1      157.46      155.23     12.83 o 
   9  -2   1     1630.69     1752.07     26.66 o 
  10  -2   1       36.26       45.27     25.64 o 
  11  -2   1     1782.91     1992.05     51.68 o 
  12  -2   1      128.37       86.14     36.46 o 
  13  -2   1        3.25        6.81     42.87 o 
  14  -2   1        0.73        1.20     51.68 o 
  15  -2   1       65.75       70.11     61.70 o 
 -14  -1   1       94.63       95.36     44.07 o 
 -13  -1   1       31.81       23.64     35.66 o 
 -12  -1   1      153.34      144.24     30.05 o 
 -11  -1   1       36.13       33.25     26.04 o 
 -10  -1   1        7.19       12.02     21.64 o 
  -9  -1   1      308.02      283.85     11.94 o 
  -8  -1   1      221.94      223.57     16.03 o 
  -7  -1   1        5.58       -5.21     13.22 o 
  -6  -1   1       91.52       66.91     10.42 o 
  -5  -1   1     2384.68     2389.90     28.85 o 
  -4  -1   1     2820.46     2925.98     27.65 o 
  -3  -1   1    17899.02    18267.78    155.45 o 
  -2  -1   1       55.23       64.91      4.41 o 
   2  -1   1     6161.69     6486.59     36.86 o 
   3  -1   1     4692.92     4455.68     22.98 o 
   4  -1   1     9094.41     9426.19     49.28 o 
   5  -1   1      368.57      394.97     10.22 o 
   6  -1   1      739.44      721.92     19.23 o 
   7  -1   1     1330.93     1378.74     20.23 o 
   8  -1   1     2720.12     2861.26     28.98 o 
   9  -1   1       19.45        3.21     19.63 o 
  10  -1   1       83.32       72.92     24.04 o 
  11  -1   1      547.30      621.01     32.85 o 
  12  -1   1      787.03      760.04     37.26 o 
  14  -1   1      177.72      169.48     46.48 o 
  15  -1   1       59.49       91.35     57.69 o 
 -14   0   1        6.80       -6.81     45.27 o 
 -13   0   1       67.31       52.89     37.66 o 
 -12   0   1       37.61       36.06     31.25 o 
 -11   0   1       62.83       36.46     26.04 o 
 -10   0   1      629.12      637.44     27.65 o 
  -9   0   1      321.16      293.21     12.55 o 
  -8   0   1     1491.73     1421.40     20.36 o 
  -7   0   1     2076.48     2086.36     22.53 o 
  -6   0   1     1269.90     1305.67     16.65 o 
  -5   0   1        6.97        3.61      8.81 o 
  -4   0   1      216.31      265.23     10.02 o 
  -3   0   1      143.61       94.15      6.01 o 
  -2   0   1      428.75      503.62      8.01 o 
   2   0   1     1093.18     1224.80     10.42 o 
   3   0   1        4.81        8.55      3.26 o 
   4   0   1     3243.56     3215.65     37.86 o 
   5   0   1        3.13        5.52      5.70 o 
   6   0   1     1570.61     1678.36     17.56 o 
   7   0   1      385.63      358.18     13.62 o 
   8   0   1       55.94       56.16      9.82 o 
   9   0   1     1084.07     1001.23     31.65 o 
  10   0   1      521.25      511.23     26.84 o 
  11   0   1       32.86       23.24     26.04 o 
  12   0   1      211.50      207.94     32.45 o 
  13   0   1        0.20        7.21     36.86 o 
  14   0   1      251.13      224.37     44.47 o 
  15   0   1       42.21       17.23     52.89 o 
  16   0   1       87.19       98.96     66.51 o 
 -14   1   1       27.78       28.45     47.68 o 
 -13   1   1      205.72      200.33     38.06 o 
 -12   1   1       61.23       56.89     33.25 o 
 -11   1   1      367.46      361.79     27.65 o 
 -10   1   1      498.52      495.61     26.04 o 
  -9   1   1      682.12      645.12     24.84 o 
  -8   1   1      220.51      235.31     11.29 o 
  -7   1   1       31.87       28.97      9.75 o 
  -6   1   1      616.33      568.33     12.59 o 
  -5   1   1      238.77      216.49      8.07 o 
  -4   1   1     4503.27     4832.69     38.06 o 
  -3   1   1     8766.22     8896.12     46.08 o 
  -2   1   1       12.48        6.62      2.42 o 
   3   1   1     1556.62     1643.80     12.21 o 
   4   1   1       10.71       14.16      2.54 o 
   5   1   1     1242.22     1206.80      9.09 o 
   6   1   1        0.52        4.29      4.04 o 
   7   1   1      853.87      753.20     12.13 o 
   8   1   1      426.20      439.38     11.16 o 
   9   1   1       40.62       25.64     19.23 o 
  10   1   1      104.16       92.55     22.44 o 
  11   1   1       67.93       28.45     25.24 o 
  12   1   1      331.63      345.36     29.65 o 
  13   1   1       19.04       12.02     36.06 o 
  14   1   1      310.47      275.65     41.67 o 
  15   1   1      236.30      217.56     52.49 o 
  16   1   1        1.41       -5.21     61.30 o 
 -14   2   1       44.22       10.82     50.08 o 
 -13   2   1       96.98       79.33     41.27 o 
 -12   2   1        1.17        5.61     33.25 o 
 -11   2   1      423.66      455.14     28.45 o 
 -10   2   1      463.27      443.52     26.04 o 
  -9   2   1       10.27        3.01     14.59 o 
  -8   2   1      623.28      650.80     16.81 o 
  -7   2   1      389.28      389.24     13.15 o 
  -6   2   1     4751.00     4986.14     49.28 o 
  -5   2   1     1514.88     1556.54     26.84 o 
  -4   2   1     4258.90     4314.02     78.53 o 
  -3   2   1     1072.55     1035.07     11.84 o 
  -2   2   1      273.59      254.88      7.21 o 
  -1   2   1      113.00      114.50      3.08 o 
   3   2   1    20411.65    21876.92     75.72 o 
   4   2   1       42.24       57.69      8.01 o 
   5   2   1      579.38      561.57      9.78 o 
   6   2   1      268.30      199.34      6.85 o 
   7   2   1      808.58      697.20     11.22 o 
   8   2   1        8.59       -0.97      5.71 o 
   9   2   1        4.88       -1.60     19.23 o 
  10   2   1       64.73       66.11     22.44 o 
  11   2   1     1053.21     1045.31     36.86 o 
  12   2   1       35.88       30.45     29.65 o 
  14   2   1      273.55      275.65     42.87 o 
  15   2   1      255.20      312.11     50.88 o 
  16   2   1       12.58        2.00     61.70 o 
 -14   3   1        2.06       13.22     52.89 o 
 -13   3   1       11.35        6.01     44.47 o 
 -12   3   1      159.03      165.07     37.66 o 
 -11   3   1      218.67      178.29     30.45 o 
 -10   3   1       45.48       40.47     27.24 o 
  -9   3   1     1852.58     1920.23     29.81 o 
  -8   3   1     1345.85     1378.53     46.88 o 
  -7   3   1     1191.13     1305.73     30.85 o 
  -6   3   1      160.37      137.02     14.02 o 
  -5   3   1      130.83       97.46      7.60 o 
  -4   3   1     2379.64     2395.86     40.47 o 
  -3   3   1      636.58      622.22     17.23 o 
  -2   3   1     3440.76     3549.75     64.71 o 
  -1   3   1      307.15      388.41      6.15 o 
   0   3   1     3845.51     4276.87     62.90 o 
   1   3   1      460.84      534.88     17.83 o 
   2   3   1       13.66       24.04      7.21 o 
   6   3   1       61.92       36.46     12.02 o 
   7   3   1      865.90      814.93     13.79 o 
   8   3   1      913.31      879.88     35.86 o 
   9   3   1     2112.35     2333.01     44.07 o 
  10   3   1       84.38       66.51     20.83 o 
  11   3   1      387.63      332.94     26.44 o 
  12   3   1       40.02       20.43     30.45 o 
  13   3   1       69.43       52.09     35.66 o 
  14   3   1       80.33       55.69     41.27 o 
  15   3   1       52.57       35.66     50.88 o 
 -14   4   1       15.61       43.27     58.50 o 
 -13   4   1       80.99       88.14     47.28 o 
 -12   4   1       18.13       13.22     40.87 o 
 -11   4   1      147.60      138.63     34.06 o 
 -10   4   1      106.62       94.96     28.45 o 
  -9   4   1       76.95       86.36     17.69 o 
  -8   4   1      156.31      132.62     22.04 o 
  -7   4   1       26.37       36.06     18.83 o 
  -6   4   1       34.71       26.20     10.11 o 
  -5   4   1     3477.05     3473.72    122.80 o 
  -4   4   1      443.19      442.50     11.45 o 
  -3   4   1     8928.68     9321.18     53.89 o 
  -2   4   1      947.62      983.49     14.60 o 
  -1   4   1     4586.38     4505.04     22.34 o 
   0   4   1      796.88      650.14      8.84 o 
   1   4   1      399.59      423.18     11.02 o 
   2   4   1     5790.65     5663.25     44.07 o 
   3   4   1      145.75      111.78      8.81 o 
   8   4   1      277.85      292.88     13.22 o 
   9   4   1       94.98       92.55     12.02 o 
 -14   5   1       13.24       24.84     62.10 o 
 -13   5   1      125.60      113.79     53.29 o 
 -12   5   1        7.58        1.20     43.67 o 
 -11   5   1       96.77       72.12     36.06 o 
 -10   5   1       34.76       52.49     30.45 o 
  -9   5   1        0.79       -0.40     28.85 o 
  -8   5   1      237.00      235.18     24.84 o 
  -7   5   1       19.77        5.92     13.57 o 
  -6   5   1       10.62       10.83     11.45 o 
  -5   5   1     1524.79     1571.17     46.08 o 
  -4   5   1     3289.54     3458.45     48.48 o 
  -3   5   1     4330.82     4605.56     34.91 o 
  -2   5   1      129.76      125.28      7.89 o 
  -1   5   1      239.77      200.99      9.13 o 
   0   5   1      317.54      283.75      7.38 o 
   1   5   1     4787.73     4938.06     44.47 o 
   2   5   1       42.77       57.29     10.02 o 
   3   5   1     1352.36     1382.26     26.44 o 
   4   5   1      994.46     1064.54     24.04 o 
   5   5   1      447.59      397.05     17.23 o 
   6   5   1     2173.23     2700.81     40.47 o 
   7   5   1      503.62      508.83     21.23 o 
   9   5   1       15.72       12.42     14.02 o 
  10   5   1      288.77      289.67     21.64 o 
  11   5   1        1.48       -0.40     26.04 o 
  12   5   1      180.51      201.53     29.25 o 
 -13   6   1      134.76      165.47     58.50 o 
 -12   6   1       43.84       35.26     49.68 o 
 -11   6   1        0.25       -6.81     42.87 o 
 -10   6   1      144.38      141.83     36.06 o 
  -9   6   1       20.23       13.62     32.05 o 
  -8   6   1       59.97       74.52     28.05 o 
  -7   6   1       13.93       22.75     15.31 o 
  -6   6   1       45.53       38.91     13.08 o 
  -5   6   1       14.68       14.99     11.83 o 
  -4   6   1      463.30      446.79     14.42 o 
  -3   6   1      725.41      662.28     16.07 o 
  -2   6   1     1226.28     1229.80     33.65 o 
  -1   6   1     3050.63     3163.89     23.95 o 
   0   6   1     1046.37     1015.69     16.72 o 
   1   6   1        9.38       16.81      6.90 o 
   2   6   1      762.40      816.13     22.44 o 
   3   6   1     2038.82     2049.75     34.46 o 
   4   6   1      436.58      494.01     19.63 o 
   5   6   1     7761.02     7627.65     68.11 o 
   6   6   1      531.68      696.34     25.24 o 
   7   6   1      943.69      947.55     28.05 o 
   8   6   1       75.03       52.09     18.43 o 
   9   6   1       38.78       35.26     21.64 o 
  10   6   1      938.25      965.98     32.85 o 
  11   6   1       29.59       12.82     28.05 o 
  12   6   1      141.44      146.24     31.65 o 
  13   6   1        3.27        7.21     37.26 o 
 -13   7   1      149.18      173.08     64.10 o 
 -12   7   1       10.06       -5.21     53.29 o 
 -11   7   1       24.59       20.43     46.08 o 
  -8   7   1      122.40      119.80     31.65 o 
  -7   7   1       21.20       10.81     17.81 o 
  -6   7   1       18.38       11.26     15.02 o 
  -5   7   1       29.55       30.00     13.75 o 
  -4   7   1       12.72        3.01     12.21 o 
  -3   7   1       44.37       44.39     11.33 o 
  -2   7   1     3120.92     3127.42     33.70 o 
  -1   7   1        7.58       10.58      9.52 o 
   0   7   1      391.86      375.39     12.59 o 
   1   7   1     2908.30     2840.11     65.51 o 
   2   7   1     2249.63     2377.88     38.86 o 
   3   7   1      921.31     1048.11     28.05 o 
   4   7   1      818.23      810.92     26.04 o 
   5   7   1     2205.80     2300.56     41.67 o 
   6   7   1      184.55      169.08     18.03 o 
   7   7   1      832.74      869.02     29.25 o 
   8   7   1      344.65      335.75     22.44 o 
   9   7   1        4.17       16.03     22.84 o 
  10   7   1      687.90      725.99     31.65 o 
  11   7   1       37.74       28.85     30.05 o 
  12   7   1      124.89      112.58     33.25 o 
  13   7   1        8.40       11.22     37.66 o 
 -12   8   1       66.31       60.10     61.70 o 
 -11   8   1       51.86       58.09     52.49 o 
  -7   8   1        7.95        8.01     26.04 o 
  -6   8   1      557.47      498.01     25.24 o 
  -5   8   1      326.30      308.50     20.83 o 
  -4   8   1      138.46      131.82     17.63 o 
  -3   8   1     1960.17     1930.35     40.07 o 
  -2   8   1     3483.34     3676.00     53.29 o 
  -1   8   1       13.42       13.00     11.35 o 
   0   8   1     1204.77     1276.28     22.24 o 
   1   8   1        0.39        3.93     10.77 o 
   2   8   1      875.16      945.71     19.69 o 
   3   8   1        0.64       -3.61     17.63 o 
   4   8   1      846.47      814.53     27.65 o 
   5   8   1       94.42       79.33     18.43 o 
   6   8   1      674.66      751.23     29.25 o 
   7   8   1     1124.68     1200.36     36.06 o 
   8   8   1     1169.79     1183.93     36.86 o 
   9   8   1       25.21       20.03     26.44 o 
  10   8   1       37.03       35.66     27.65 o 
  11   8   1       61.73       62.50     30.85 o 
  12   8   1      285.97      209.14     36.46 o 
  13   8   1       72.13       63.70     41.27 o 
 -11   9   1       11.88        3.21     58.90 o 
  -7   9   1      472.12      397.45     28.45 o 
  -6   9   1        4.68       -2.00     26.84 o 
  -4   9   1      186.24      159.06     20.83 o 
  -3   9   1      197.36      188.31     19.23 o 
  -2   9   1     1152.42     1229.21     35.26 o 
  -1   9   1        3.14        7.61     18.03 o 
   0   9   1     1149.52     1261.29     24.36 o 
   1   9   1      183.32      159.54     12.88 o 
   2   9   1      178.99      173.01     16.43 o 
   3   9   1      274.68      259.18     16.43 o 
   4   9   1      260.15      254.82     20.03 o 
   5   9   1        8.29       -1.20     18.43 o 
   6   9   1      323.14      312.51     24.04 o 
   7   9   1       54.74       38.46     24.44 o 
   8   9   1     1024.60     1012.05     36.86 o 
   9   9   1        1.49        8.81     28.05 o 
  10   9   1      166.71      180.29     29.65 o 
  11   9   1      376.18      408.27     34.46 o 
  12   9   1      265.18      190.71     37.66 o 
  13   9   1      604.81      603.39     42.87 o 
  14   9   1       14.54       20.43     49.68 o 
  -6  10   1        2.12        5.61     30.05 o 
  -4  10   1       42.81       46.48     24.84 o 
  -3  10   1      236.09      255.62     23.24 o 
  -2  10   1      149.29      124.60     21.64 o 
  -1  10   1      358.71      349.77     23.64 o 
   0  10   1     1577.06     1655.20     29.60 o 
   1  10   1      125.95      113.74     14.53 o 
   2  10   1      139.10      123.56     13.35 o 
   3  10   1       44.56       43.51     14.02 o 
   4  10   1      646.64      663.31     21.07 o 
   5  10   1      292.93      245.60     24.04 o 
   6  10   1      213.32      211.95     25.64 o 
   7  10   1        6.89        0.00     28.05 o 
   8  10   1      327.76      346.97     27.24 o 
   9  10   1       82.73       53.69     28.45 o 
  10  10   1      546.37      541.68     34.86 o 
  11  10   1        6.02       14.42     35.66 o 
  12  10   1       67.47       54.89     41.27 o 
  13  10   1       17.82       -0.80     46.88 o 
  14  10   1        2.33       24.84     54.49 o 
  -6  11   1      194.26      179.09     34.86 o 
  -5  11   1      100.31       65.31     31.65 o 
  -4  11   1      395.78      426.30     28.85 o 
  -3  11   1      818.63      881.84     36.06 o 
  -2  11   1      559.63      571.73     30.45 o 
  -1  11   1       31.76       29.25     23.64 o 
   0  11   1      921.70      955.96     36.06 o 
   1  11   1     2880.71     3031.62     57.29 o 
   2  11   1      445.66      492.98     19.97 o 
   3  11   1      388.73      429.39     24.24 o 
   4  11   1      149.85      133.32     15.34 o 
   5  11   1       38.47       32.71     17.57 o 
   6  11   1        1.08        4.01     25.64 o 
   7  11   1        7.74       14.02     26.84 o 
   8  11   1      114.20       89.35     32.85 o 
   9  11   1       13.10        0.40     35.66 o 
  10  11   1       35.84       38.86     37.26 o 
  11  11   1      303.12      222.76     41.67 o 
  12  11   1       36.67       24.04     46.48 o 
  14  11   1      102.62      164.27     58.90 o 
  -5  12   1        4.36       -4.41     38.46 o 
  -4  12   1      288.49      290.07     33.25 o 
  -3  12   1        0.34       -5.61     30.85 o 
  -2  12   1      227.78      227.57     28.85 o 
  -1  12   1       67.68       99.76     26.84 o 
   0  12   1       98.27       93.35     26.84 o 
   1  12   1     1042.93     1042.70     28.33 o 
   2  12   1       52.97       48.08     18.71 o 
   3  12   1      593.52      667.45     24.48 o 
   4  12   1       27.31       15.44     19.85 o 
   5  12   1       12.48       11.74     19.61 o 
   6  12   1       21.20       19.06     19.81 o 
   7  12   1       30.07       12.82     34.86 o 
   9  12   1      181.71      211.55     38.06 o 
  10  12   1        3.63       14.02     38.46 o 
  11  12   1      269.48      296.88     46.48 o 
  12  12   1       86.02       84.14     51.28 o 
  13  12   1       21.78       38.46     57.29 o 
  14  12   1        6.91       14.42     61.70 o 
  -5  13   1       50.09       81.33     45.67 o 
  -4  13   1       82.06       84.94     40.07 o 
  -3  13   1       20.92       19.23     37.66 o 
  -2  13   1        2.39       -0.40     34.46 o 
  -1  13   1       68.25       63.30     31.65 o 
   0  13   1       90.25       62.10     31.65 o 
   1  13   1        3.75       -1.20     29.65 o 
   2  13   1       81.36       68.67     22.43 o 
   3  13   1      293.12      276.54     22.24 o 
   4  13   1     1324.45     1403.21     34.70 o 
   5  13   1      330.87      342.82     28.05 o 
   6  13   1      484.03      546.98     50.88 o 
   7  13   1     1408.42     1421.82     36.08 o 
   8  13   1       16.39        0.40     36.86 o 
   9  13   1      160.05      171.48     38.86 o 
  10  13   1       13.79       -0.80     42.87 o 
  11  13   1       94.82       90.95     52.49 o 
  12  13   1       31.64       18.83     57.29 o 
  13  13   1       65.48       42.87     64.10 o 
  14  13   1        1.81        0.00     67.71 o 
  -4  14   1        2.09        8.01     47.68 o 
  -3  14   1       12.71       10.42     43.27 o 
  -2  14   1      133.77      139.83     40.87 o 
  -1  14   1       52.77       43.27     38.86 o 
   0  14   1      152.98      167.87     36.46 o 
   1  14   1      182.69      168.68     36.06 o 
   2  14   1       12.47       15.22     34.86 o 
   3  14   1       12.52       -0.21     25.88 o 
   4  14   1     1009.32     1103.66     55.29 o 
   5  14   1       20.90       27.16     26.70 o 
   6  14   1     1034.64     1024.55     54.89 o 
   7  14   1        0.60       20.53     28.27 o 
   8  14   1      646.43      716.92     36.26 o 
   9  14   1       95.03      111.09     29.83 o 
  10  14   1       29.64       37.21     32.34 o 
  11  14   1      212.56      207.14     59.30 o 
  12  14   1        6.13       14.82     62.90 o 
  -3  15   1      377.07      422.69     52.49 o 
  -2  15   1      266.14      213.55     48.88 o 
  -1  15   1       71.14       74.12     46.08 o 
   1  15   1      325.87      334.15     40.47 o 
   2  15   1       97.57       89.35     42.87 o 
   3  15   1       12.12       19.23     39.26 o 
   4  15   1      227.38      241.54     30.41 o 
   5  15   1       11.64       16.26     30.02 o 
   6  15   1      301.04      311.06     31.28 o 
   7  15   1     1335.69     1358.46     77.13 o 
   8  15   1      526.35      535.32     55.49 o 
   9  15   1       49.66       27.89     34.00 o 
  10  15   1       59.03       50.93     37.36 o 
  -2  16   1      187.47      183.50     58.90 o 
  -1  16   1      329.90      285.67     54.89 o 
   0  16   1        1.65       -5.21     52.89 o 
   1  16   1      206.34      203.53     49.28 o 
   2  16   1        9.48       28.45     47.28 o 
   3  16   1      296.59      305.70     45.67 o 
   4  16   1        9.92       -7.61     48.08 o 
   5  16   1       31.42       33.10     35.81 o 
   6  16   1       95.63       31.12     37.92 o 
   7  16   1       97.88       94.34     36.67 o 
   8  16   1       15.92       39.87     38.51 o 
  -9 -15   2       29.73       18.83     52.49 o 
  -8 -15   2       19.17       20.87     37.59 o 
  -7 -15   2       24.56        6.01     50.48 o 
  -6 -15   2       79.08       49.28     47.28 o 
  -5 -15   2       50.14       34.06     45.27 o 
  -4 -15   2       84.86       56.89     46.08 o 
  -3 -15   2       62.03       49.28     48.48 o 
  -2 -15   2       70.16       67.31     48.48 o 
  -1 -15   2        4.70       -1.20     46.48 o 
   0 -15   2      112.85      123.00     50.08 o 
   1 -15   2       80.08       78.13     51.28 o 
   2 -15   2       10.61       -8.41     55.29 o 
 -11 -14   2        5.39       13.63     40.55 o 
 -10 -14   2       13.62        5.26     38.21 o 
  -9 -14   2      130.91      139.79     36.09 o 
  -8 -14   2        2.00       -1.60     33.97 o 
  -7 -14   2       19.53       16.41     30.69 o 
  -6 -14   2      102.26       90.16     31.09 o 
  -5 -14   2        2.19       -4.81     41.27 o 
  -4 -14   2       10.25       12.42     40.47 o 
  -3 -14   2       65.56       36.06     38.86 o 
  -2 -14   2       58.48       42.87     41.67 o 
  -1 -14   2       83.14       52.09     39.26 o 
   0 -14   2       36.89       31.25     43.67 o 
   1 -14   2      290.59      305.70     44.07 o 
   2 -14   2       94.80       76.52     46.48 o 
   4 -14   2      255.77      275.65     54.49 o 
   5 -14   2       42.24       44.87     60.50 o 
 -13 -13   2        0.16        5.61     71.32 o 
 -12 -13   2      144.91      130.85     39.54 o 
 -11 -13   2        0.47       -5.61     46.48 o 
 -10 -13   2        7.05        9.68     32.21 o 
  -9 -13   2       86.70       71.41     30.74 o 
  -8 -13   2       17.96       11.41     27.89 o 
  -7 -13   2        5.13        2.79     28.20 o 
  -6 -13   2        4.18       -5.21     36.46 o 
  -5 -13   2       82.32       91.66     25.60 o 
  -4 -13   2       87.78       98.96     32.45 o 
  -3 -13   2      325.80      285.27     32.05 o 
  -2 -13   2       21.52       22.44     34.46 o 
  -1 -13   2      107.70      101.37     33.25 o 
   0 -13   2       25.75        2.80     37.26 o 
   1 -13   2      249.98      212.75     38.06 o 
   2 -13   2       54.08       60.50     39.26 o 
   3 -13   2      300.08      248.00     41.27 o 
   4 -13   2       33.73       29.25     47.68 o 
   5 -13   2       66.25       34.86     50.88 o 
   6 -13   2      106.28      122.60     57.69 o 
 -13 -12   2       20.08       16.39     40.32 o 
 -12 -12   2      111.78      105.76     34.82 o 
 -11 -12   2       61.72       39.66     32.24 o 
 -10 -12   2       98.96      101.95     29.17 o 
  -9 -12   2       39.98       29.16     27.92 o 
  -8 -12   2      136.96      119.24     25.79 o 
  -7 -12   2      500.32      463.92     23.88 o 
  -6 -12   2       27.19       17.36     23.44 o 
  -5 -12   2       66.53       43.93     22.05 o 
  -4 -12   2       12.27       16.49     23.10 o 
  -3 -12   2      172.50      163.07     30.05 o 
  -2 -12   2       53.45       39.66     27.65 o 
  -1 -12   2      205.27      193.12     28.45 o 
   0 -12   2       56.77       53.69     29.25 o 
   1 -12   2      172.63      151.45     30.85 o 
   2 -12   2      206.00      144.64     34.46 o 
   3 -12   2     1140.29     1187.54     48.48 o 
   5 -12   2       20.53       26.44     42.07 o 
   6 -12   2      109.02      100.56     47.68 o 
   7 -12   2       51.22       31.25     54.09 o 
 -13 -11   2       47.78       46.48     56.49 o 
 -12 -11   2        0.23      -10.02     49.28 o 
 -11 -11   2      393.51      419.48     43.27 o 
 -10 -11   2       15.72       14.05     25.89 o 
  -9 -11   2      224.79      226.35     23.33 o 
  -8 -11   2       30.85       32.85     21.62 o 
  -7 -11   2      181.83      161.97     21.76 o 
  -6 -11   2     2390.68     2524.12     74.72 o 
  -5 -11   2      190.47      175.10     20.70 o 
  -4 -11   2      707.34      687.35     30.85 o 
  -3 -11   2      123.94      111.38     24.84 o 
  -2 -11   2      419.21      426.70     28.45 o 
  -1 -11   2        6.33        7.21     24.44 o 
   0 -11   2      544.54      550.10     32.45 o 
   1 -11   2      371.02      373.01     29.25 o 
   2 -11   2       16.66       23.64     28.05 o 
   3 -11   2       21.89       17.63     29.65 o 
   4 -11   2      379.67      404.26     32.45 o 
   5 -11   2       35.15       18.43     37.26 o 
   6 -11   2        2.15       -7.21     41.27 o 
   7 -11   2       84.82       57.29     46.08 o 
 -11 -10   2      227.10      237.99     41.67 o 
 -10 -10   2        4.55       -9.22     36.06 o 
  -9 -10   2      121.68      111.78     35.66 o 
  -8 -10   2      295.31      245.00     19.61 o 
  -7 -10   2      979.30     1017.50     77.73 o 
  -6 -10   2      697.39      681.91     23.06 o 
  -5 -10   2      941.39      981.57     56.49 o 
  -4 -10   2      196.97      203.98     16.35 o 
  -3 -10   2       38.58       47.81     16.07 o 
  -2 -10   2      445.94      453.14     26.84 o 
  -1 -10   2       51.62       27.24     21.23 o 
   0 -10   2     1049.00     1086.17     38.86 o 
   1 -10   2        9.24       19.23     24.04 o 
   2 -10   2       88.51       73.72     24.44 o 
   3 -10   2       22.32        9.22     26.04 o 
   4 -10   2      153.68      147.44     28.05 o 
   5 -10   2      318.25      344.96     31.25 o 
   6 -10   2      106.12       78.53     35.66 o 
   7 -10   2       19.06        2.80     39.26 o 
   8 -10   2        3.43        5.61     43.27 o 
 -12  -9   2       65.26       58.50     40.87 o 
 -11  -9   2       76.39       67.31     36.46 o 
 -10  -9   2        1.77        0.80     32.05 o 
  -9  -9   2      302.41      297.29     28.85 o 
  -8  -9   2       56.01       41.67     26.44 o 
  -7  -9   2      113.39       94.55     27.24 o 
  -6  -9   2     1322.43     1356.82     28.42 o 
  -5  -9   2        9.14        2.24     14.72 o 
  -4  -9   2      426.54      439.24     18.23 o 
  -3  -9   2     1313.51     1302.00     34.46 o 
  -2  -9   2      214.22      204.14     14.89 o 
  -1  -9   2     1549.68     1615.84     42.07 o 
   0  -9   2      940.64     1026.48     34.86 o 
   1  -9   2      880.65      931.12     34.06 o 
   2  -9   2     2621.11     2807.38     56.49 o 
   3  -9   2      325.50      335.35     24.84 o 
   4  -9   2     1084.43     1086.17     38.46 o 
   5  -9   2      164.95      114.19     28.05 o 
   6  -9   2      580.78      592.97     32.45 o 
   7  -9   2       20.93       14.02     33.65 o 
   8  -9   2        5.28       -6.01     37.26 o 
 -12  -8   2       35.00       20.03     38.06 o 
 -11  -8   2       39.93       17.63     33.65 o 
 -10  -8   2      437.70      409.07     29.65 o 
  -9  -8   2       18.14       19.63     26.84 o 
  -8  -8   2      236.35      233.98     24.44 o 
  -7  -8   2       12.37        7.61     23.64 o 
  -6  -8   2      165.02      168.68     22.44 o 
  -5  -8   2      193.38      151.44     13.62 o 
  -4  -8   2        3.07        6.31     12.59 o 
  -3  -8   2     1532.93     1630.49     27.61 o 
  -2  -8   2       26.86       43.09     13.09 o 
  -1  -8   2      668.90      673.90     26.84 o 
   0  -8   2       46.49       25.64     16.03 o 
   1  -8   2     1466.99     1588.19     40.07 o 
   2  -8   2     1335.51     1338.99     37.66 o 
   3  -8   2      856.93      800.11     31.25 o 
   4  -8   2      730.31      713.97     30.45 o 
   5  -8   2      268.09      227.97     22.44 o 
   6  -8   2      299.33      281.26     26.04 o 
   7  -8   2       90.72       85.74     29.25 o 
   8  -8   2       94.91       95.36     32.45 o 
  11  -8   2        6.60       -4.81     57.29 o 
 -11  -7   2      398.42      350.17     30.45 o 
 -10  -7   2      458.20      421.89     27.24 o 
  -9  -7   2      259.77      254.82     24.44 o 
  -8  -7   2      120.59       99.36     22.84 o 
  -7  -7   2      150.68      150.65     19.23 o 
  -6  -7   2      712.14      724.78     26.84 o 
  -5  -7   2      496.05      465.96     23.64 o 
  -4  -7   2      171.52      185.46     11.98 o 
  -3  -7   2      392.11      368.00     14.25 o 
  -2  -7   2      609.58      679.41     17.69 o 
  -1  -7   2       80.50       95.36     13.22 o 
   0  -7   2      888.37      871.02     27.65 o 
   1  -7   2     3104.96     3260.92     51.28 o 
   2  -7   2        1.58        0.80     15.22 o 
   3  -7   2     2339.82     2348.23     46.08 o 
   5  -7   2     1362.75     1317.35     36.86 o 
   6  -7   2      112.88       50.88     23.24 o 
   7  -7   2      395.31      401.46     26.04 o 
   8  -7   2      974.67      856.60     34.86 o 
  11  -7   2        0.15      -10.42     51.68 o 
  12  -7   2       26.27       31.25     54.89 o 
 -11  -6   2      262.75      247.60     28.05 o 
 -10  -6   2      279.30      239.59     25.24 o 
  -9  -6   2      303.78      281.26     22.44 o 
  -8  -6   2      392.52      393.04     22.44 o 
  -7  -6   2       26.63       18.43     18.03 o 
  -6  -6   2     1336.69     1349.80     32.05 o 
  -5  -6   2      176.05      140.63     16.03 o 
  -4  -6   2      460.17      433.61     13.72 o 
  -3  -6   2       67.92       59.74      9.52 o 
  -2  -6   2      738.61      748.40     16.57 o 
  -1  -6   2     2511.49     2992.48     59.70 o 
   0  -6   2     1945.29     2042.94     37.26 o 
   1  -6   2        6.16        2.00     12.42 o 
   2  -6   2      832.46      802.91     26.04 o 
   3  -6   2     2512.08     2548.96     44.47 o 
   4  -6   2      344.18      338.95     20.03 o 
   5  -6   2     1859.51     1861.84     40.47 o 
   6  -6   2        1.23      -11.62     20.03 o 
   7  -6   2     1150.78     1139.86     35.26 o 
   8  -6   2      119.73       56.49     24.84 o 
  10  -6   2        6.52       -3.61     38.46 o 
  11  -6   2       31.11       18.83     42.07 o 
  12  -6   2        5.36       -1.20     53.29 o 
 -11  -5   2      189.34      205.94     26.44 o 
 -10  -5   2        4.96        0.00     23.64 o 
  -9  -5   2      260.53      247.60     20.43 o 
  -8  -5   2       55.89       52.49     18.03 o 
  -7  -5   2      597.41      621.41     22.84 o 
  -6  -5   2      297.40      298.49     16.83 o 
  -5  -5   2        2.74        3.61     13.62 o 
  -4  -5   2     2735.04     2799.77     39.66 o 
  -3  -5   2       14.38       23.55      7.35 o 
  -2  -5   2      302.53      330.86     11.01 o 
  -1  -5   2     2678.17     3296.89     31.65 o 
   0  -5   2      279.46      265.23     14.42 o 
   1  -5   2      995.72      966.78     25.24 o 
   2  -5   2      680.59      659.08     22.04 o 
   3  -5   2      675.37      683.52     23.24 o 
   4  -5   2      721.59      736.80     24.04 o 
   5  -5   2       32.61       31.25     15.63 o 
   6  -5   2      587.60      606.59     24.84 o 
   7  -5   2       26.53       12.42     20.03 o 
  10  -5   2       21.20       16.03     34.06 o 
  11  -5   2      237.06      203.13     37.26 o 
  12  -5   2        0.13        9.62     47.28 o 
  13  -5   2       45.27       32.05     54.09 o 
 -10  -4   2       30.38       52.89     22.44 o 
  -9  -4   2      933.33      915.90     26.84 o 
  -8  -4   2      136.47      114.59     16.83 o 
  -7  -4   2     1375.63     1474.81     29.65 o 
  -6  -4   2      678.09      648.66     20.43 o 
  -5  -4   2     4476.91     4765.38     47.68 o 
  -4  -4   2      303.55      280.46     14.02 o 
  -3  -4   2       16.12       18.83     10.42 o 
  -2  -4   2      620.38      601.83     12.18 o 
  -1  -4   2      312.12      297.85     12.82 o 
   0  -4   2      637.79      617.41     17.63 o 
   1  -4   2      118.62       70.52      9.62 o 
   2  -4   2     1653.15     1807.35     31.25 o 
   3  -4   2      177.68      198.32     13.22 o 
   4  -4   2       36.34       27.65     12.42 o 
   5  -4   2       79.34       74.52     14.02 o 
   6  -4   2      649.96      628.63     23.64 o 
   7  -4   2      305.82      247.60     18.43 o 
   9  -4   2       59.61       44.07     24.44 o 
  10  -4   2      259.33      265.23     31.65 o 
  11  -4   2       76.47       46.08     33.65 o 
  12  -4   2       77.32       83.74     44.07 o 
  13  -4   2      182.02      179.49     48.08 o 
  14  -4   2        0.91       17.23     57.69 o 
 -10  -3   2      559.53      555.71     22.04 o 
  -9  -3   2      135.28      139.43     17.23 o 
  -8  -3   2      764.98      845.78     22.84 o 
  -7  -3   2     1132.95     1210.78     25.24 o 
  -6  -3   2     2908.60     2985.27     36.06 o 
  -5  -3   2      676.16      590.56     16.83 o 
  -4  -3   2      152.50      121.80      9.62 o 
  -3  -3   2      795.44      812.13     17.63 o 
  -2  -3   2      475.98      519.43     12.62 o 
  -1  -3   2      371.30      413.74     10.42 o 
   0  -3   2    10031.76    10627.75     61.30 o 
   1  -3   2      263.47      239.59     11.22 o 
   2  -3   2     2192.84     2477.65     32.85 o 
   3  -3   2     2153.72     1964.01     30.45 o 
   4  -3   2     1789.77     1855.03     31.25 o 
   5  -3   2      302.06      318.92     16.03 o 
   6  -3   2     2995.23     2885.91     43.27 o 
   8  -3   2      259.41      276.45     22.44 o 
   9  -3   2       40.65       42.07     24.44 o 
  10  -3   2      445.29      436.31     29.65 o 
  11  -3   2        4.70       11.62     31.25 o 
  12  -3   2      130.04      140.23     36.86 o 
  13  -3   2      135.96      133.82     45.27 o 
  14  -3   2      149.69      199.13     56.09 o 
 -13  -2   2       12.11       12.42     36.86 o 
 -12  -2   2      300.23      298.09     29.65 o 
 -11  -2   2      511.51      403.46     25.24 o 
 -10  -2   2     1246.06     1280.09     34.06 o 
  -9  -2   2      186.10      181.04     12.30 o 
  -8  -2   2      279.56      240.67     10.72 o 
  -7  -2   2       93.36       63.09      9.05 o 
  -6  -2   2      957.27      839.25     13.56 o 
  -5  -2   2     1535.54     2161.13     26.44 o 
  -4  -2   2     7522.39     7905.71     46.48 o 
  -3  -2   2      517.87      505.63     12.42 o 
  -2  -2   2     3178.84     3379.63     20.25 o 
  -1  -2   2     7228.00     7723.51     30.88 o 
   0  -2   2     5490.37     5761.01     39.26 o 
   1  -2   2     5863.47     5723.75     41.67 o 
   2  -2   2     2900.33     3042.57     31.65 o 
   3  -2   2     8082.12     7848.81     54.49 o 
   4  -2   2     8003.51     8502.68     60.90 o 
   5  -2   2      232.65      185.50     12.42 o 
   7  -2   2        8.58       -0.80     17.23 o 
   8  -2   2      917.52      862.21     30.05 o 
   9  -2   2       32.58       29.65     20.83 o 
  10  -2   2      889.41      859.00     34.86 o 
  11  -2   2      217.66      224.37     30.05 o 
  12  -2   2        4.67        6.01     34.46 o 
  13  -2   2       81.69       69.31     40.87 o 
  14  -2   2      113.60      109.78     49.68 o 
  15  -2   2        3.85        9.22     59.70 o 
 -13  -1   2      251.95      283.26     36.06 o 
 -12  -1   2       39.21       42.47     30.05 o 
 -11  -1   2      210.78      239.59     26.04 o 
 -10  -1   2      381.81      357.78     22.04 o 
  -9  -1   2      383.29      347.60     16.23 o 
  -8  -1   2      645.64      632.16     13.48 o 
  -7  -1   2     2212.33     2277.82     21.27 o 
  -6  -1   2     3278.90     3151.02     30.85 o 
  -5  -1   2       34.18       33.95      5.76 o 
  -4  -1   2     2179.90     2200.72     29.85 o 
  -3  -1   2      260.57      224.37      7.21 o 
  -2  -1   2    11337.12    11762.40     43.67 o 
  -1  -1   2     4933.39     5740.57     30.05 o 
   0  -1   2      859.72      769.26     12.42 o 
   1  -1   2     4233.77     4233.31     30.45 o 
   2  -1   2     1271.27     1327.77     19.23 o 
   3  -1   2      104.55       88.95      7.21 o 
   5  -1   2     7231.12     7652.89     61.30 o 
   6  -1   2      252.11      268.04     16.03 o 
   7  -1   2     1925.24     1824.18     36.46 o 
   8  -1   2      849.67      884.64     29.25 o 
   9  -1   2       25.18       16.83     22.44 o 
  10  -1   2      155.39      142.63     24.44 o 
  11  -1   2       81.78       99.36     27.65 o 
  12  -1   2       10.28        4.81     34.86 o 
  13  -1   2        5.51        6.81     41.27 o 
  14  -1   2       14.55       -5.61     46.88 o 
  15  -1   2       20.48       11.22     56.89 o 
 -13   0   2       61.59       71.72     37.66 o 
 -12   0   2        0.33        0.40     32.05 o 
 -11   0   2      287.80      317.32     26.04 o 
 -10   0   2      123.78      107.78     22.04 o 
  -9   0   2      964.87      968.94     19.08 o 
  -8   0   2      650.41      642.59     14.98 o 
  -7   0   2     4956.03     5098.32     50.48 o 
  -6   0   2     2935.33     2998.50     35.26 o 
  -5   0   2        8.59       14.02      8.81 o 
  -4   0   2     2749.55     2605.77     14.88 o 
  -3   0   2       67.93       69.81      2.88 o 
  -2   0   2     3292.81     3546.52     12.04 o 
   2   0   2     1573.63     1455.98     17.63 o 
   3   0   2      997.81      933.92     16.83 o 
   4   0   2     2267.19     2038.93     27.65 o 
   5   0   2     3081.23     2996.09     37.26 o 
   6   0   2      525.46      477.11     10.30 o 
   7   0   2      498.69      539.74     11.77 o 
   8   0   2      129.68       86.14     18.03 o 
   9   0   2     1495.59     1547.33     38.86 o 
  10   0   2       86.19       64.51     21.64 o 
  11   0   2      280.83      310.91     27.24 o 
  12   0   2       54.12       38.06     33.65 o 
  13   0   2      103.14      121.40     36.86 o 
  14   0   2      201.80      197.92     46.88 o 
  15   0   2       16.66        6.81     52.89 o 
  16   0   2       35.85       52.89     67.31 o 
 -13   1   2       58.54       71.32     40.07 o 
 -12   1   2       94.75      101.77     32.85 o 
 -11   1   2      694.22      772.46     31.65 o 
 -10   1   2      135.82       83.74     23.24 o 
  -9   1   2        2.92        7.41     13.74 o 
  -8   1   2       11.62       15.63     11.62 o 
  -7   1   2     4475.85     4545.03     34.70 o 
  -6   1   2        5.90        5.39      8.35 o 
  -5   1   2      381.69      365.80     13.22 o 
  -2   1   2       19.96       14.82      2.40 o 
  -1   1   2     4141.60     4831.09     23.24 o 
   2   1   2      597.92      622.46     11.62 o 
   3   1   2      225.05      192.73      5.29 o 
   4   1   2     1252.40     1048.02     12.12 o 
   5   1   2       66.17       53.37      4.66 o 
   6   1   2     1018.05      912.70      8.89 o 
   7   1   2      413.20      394.83     10.82 o 
   8   1   2     1176.31     1203.74     15.35 o 
   9   1   2       31.20       13.62     20.43 o 
  10   1   2     1793.18     1860.64     44.07 o 
  11   1   2       27.52       16.43     25.64 o 
  12   1   2        0.90        4.81     30.05 o 
  13   1   2      512.00      577.74     35.66 o 
  14   1   2       27.07       46.08     43.27 o 
  15   1   2        5.12        0.80     52.89 o 
  16   1   2       18.32        0.40     64.51 o 
 -13   2   2       13.58       14.02     40.87 o 
 -12   2   2      187.21      182.30     34.46 o 
 -11   2   2        1.59        2.80     28.45 o 
 -10   2   2       42.96       21.64     17.00 o 
  -9   2   2       15.40        8.86     14.87 o 
  -8   2   2        1.20        0.37     12.74 o 
  -7   2   2     1089.14     1135.20     19.83 o 
  -6   2   2       93.99      122.20     12.82 o 
  -5   2   2     8473.97     8842.04     63.30 o 
  -4   2   2     1496.04     1595.40     26.04 o 
  -3   2   2       27.83       46.15      3.90 o 
  -2   2   2     3443.59     3807.06     41.07 o 
  -1   2   2      715.75      797.53      8.82 o 
   0   2   2     3601.77     3909.18     27.24 o 
   1   2   2     9577.70     9459.04     36.06 o 
   2   2   2     2331.30     2521.32     15.22 o 
   3   2   2      542.10      511.32      8.55 o 
   4   2   2     1139.17     1027.24     13.02 o 
   5   2   2     3645.91     3746.93     24.82 o 
   6   2   2      444.99      408.57      9.70 o 
   7   2   2       61.93       43.80      6.73 o 
   8   2   2     1409.44     1333.26     28.25 o 
   9   2   2        9.87       -4.41     18.03 o 
  10   2   2        4.72       -8.01     20.83 o 
  11   2   2       74.18       50.88     25.64 o 
  12   2   2       96.28      100.56     30.85 o 
  13   2   2      179.45      225.97     35.66 o 
  14   2   2       90.37       93.75     42.07 o 
  15   2   2       20.81        5.61     50.88 o 
  16   2   2        0.45       -0.40     60.90 o 
 -13   3   2        2.38       16.83     44.47 o 
 -12   3   2       19.28       26.44     36.86 o 
 -11   3   2        5.51       10.42     30.85 o 
 -10   3   2      311.08      269.94     31.65 o 
  -9   3   2     1435.44     1512.71     27.05 o 
  -8   3   2        3.20       -0.65     13.59 o 
  -7   3   2        2.32        3.61     17.23 o 
  -6   3   2      714.74      735.20     23.24 o 
  -5   3   2      729.55      707.56     21.64 o 
  -4   3   2       25.65       26.67      6.00 o 
  -3   3   2     1806.27     1645.49     26.84 o 
  -2   3   2        6.99       17.94      3.35 o 
  -1   3   2     5676.09     5511.53     56.09 o 
   0   3   2    36307.90    40065.41    407.47 o 
   1   3   2    16996.95    17319.48     61.30 o 
   2   3   2     3746.79     3514.54     25.24 o 
   5   3   2       56.43       63.92      6.00 o 
   6   3   2     2466.48     2544.74     92.75 o 
   7   3   2     2396.03     2288.64     86.54 o 
   8   3   2     1137.11     1149.29     63.50 o 
   9   3   2      444.97      377.75     14.22 o 
  10   3   2       48.31       17.23     20.83 o 
  11   3   2      327.20      358.59     26.44 o 
  12   3   2      379.98      383.83     30.05 o 
  13   3   2        2.97        1.60     33.65 o 
  14   3   2       78.09      117.39     43.27 o 
  15   3   2       46.87       44.87     50.08 o 
  16   3   2      134.81      135.82     58.90 o 
 -13   4   2       33.28       49.28     47.68 o 
 -12   4   2       10.66       27.65     38.86 o 
 -11   4   2        7.24       11.62     34.06 o 
 -10   4   2      262.92      255.32     20.25 o 
  -9   4   2       60.59       45.00     17.66 o 
  -8   4   2      540.94      591.37     26.44 o 
  -7   4   2        1.05       -2.80     18.43 o 
  -6   4   2      220.56      210.34     16.83 o 
  -5   4   2     1513.96     1375.47     18.56 o 
  -4   4   2     3218.76     3183.03     25.88 o 
  -3   4   2      263.70      345.51     12.02 o 
  -2   4   2        7.38       15.72      4.33 o 
  -1   4   2     1226.50     1255.45     11.51 o 
   0   4   2      642.34      601.56     10.44 o 
   1   4   2     2687.23     3095.95     22.09 o 
   2   4   2      529.43      488.40     12.82 o 
   7   4   2      243.34      240.39     12.02 o 
   8   4   2       87.48       70.97      9.03 o 
   9   4   2      139.89      144.02     10.60 o 
  10   4   2      428.29      401.05     26.04 o 
  11   4   2      258.52      258.42     27.24 o 
  12   4   2      233.77      221.96     29.25 o 
 -13   5   2       39.22       17.63     51.28 o 
 -12   5   2       70.85       64.51     44.07 o 
 -11   5   2      117.96      113.79     37.26 o 
 -10   5   2       87.33       76.82     22.08 o 
  -9   5   2      367.40      355.78     28.05 o 
  -8   5   2        3.72        0.00     24.44 o 
  -7   5   2       94.21       95.36     21.23 o 
  -6   5   2      810.99      853.52     58.70 o 
  -5   5   2      156.09      136.59     11.82 o 
  -4   5   2      517.44      533.10     13.46 o 
  -3   5   2      863.54      840.73     19.63 o 
  -2   5   2      577.25      611.42     10.03 o 
  -1   5   2       80.44      101.33      5.63 o 
   0   5   2       96.93      168.08      9.22 o 
   1   5   2      907.31      880.31     15.43 o 
   2   5   2     4113.18     4148.11     28.86 o 
   3   5   2       66.76       60.90      8.81 o 
   8   5   2      157.13      154.65     12.82 o 
   9   5   2     1526.39     1429.13     28.45 o 
 -13   6   2       58.24       59.70     57.69 o 
 -11   6   2      106.13       91.75     40.07 o 
 -10   6   2       54.59       42.08     25.20 o 
  -9   6   2       53.50       33.25     32.05 o 
  -8   6   2        7.18       10.82     27.24 o 
  -7   6   2      209.55      193.94     14.30 o 
  -6   6   2       59.22       44.58     12.67 o 
  -5   6   2      417.51      399.81     13.63 o 
  -4   6   2       90.90       63.69     10.66 o 
  -3   6   2     1897.32     2011.99     31.45 o 
  -2   6   2     1800.30     1776.13     22.20 o 
  -1   6   2      762.19      687.91     11.68 o 
   0   6   2      452.53      411.64      9.56 o 
   1   6   2      116.28      110.78      8.61 o 
   2   6   2      291.05      272.85     14.82 o 
   3   6   2      968.49      861.01     23.24 o 
   4   6   2     1992.72     2020.10     34.86 o 
   5   6   2     2383.90     2544.96     40.47 o 
   6   6   2      457.77      381.02     19.63 o 
   9   6   2     1743.81     1722.01     33.65 o 
  10   6   2      184.61      139.83     16.83 o 
  12   6   2        1.18        8.41     32.05 o 
  13   6   2      487.72      591.37     35.66 o 
 -13   7   2       11.71        0.80     64.10 o 
 -12   7   2        2.87        3.21     53.29 o 
 -11   7   2       45.60       50.88     44.87 o 
 -10   7   2      247.34      232.38     42.07 o 
  -9   7   2      128.19      108.58     35.66 o 
  -8   7   2       32.13       35.66     31.65 o 
  -7   7   2      751.15      722.63     20.69 o 
  -6   7   2       43.55       42.72     15.18 o 
  -5   7   2      361.13      382.54     17.83 o 
  -4   7   2      102.70       79.37     11.94 o 
  -3   7   2      579.07      605.10     16.65 o 
  -2   7   2       98.35       93.58     10.15 o 
  -1   7   2       37.72       23.68      7.84 o 
   0   7   2      130.21       99.68      7.53 o 
   1   7   2       51.93       47.68     13.62 o 
   2   7   2     1957.81     1812.16     33.65 o 
   3   7   2      788.08      753.63     23.64 o 
   4   7   2       49.06       37.66     14.82 o 
   5   7   2      643.31      698.74     24.84 o 
   6   7   2     2261.50     2359.45     42.87 o 
   7   7   2        3.00       -4.41     19.63 o 
   8   7   2      241.79      243.60     21.23 o 
   9   7   2     2620.57     2775.73     51.68 o 
  10   7   2      882.38      842.86     75.12 o 
  11   7   2      437.20      399.45     29.25 o 
  12   7   2      126.74      113.79     32.85 o 
  13   7   2       82.05       75.72     38.86 o 
 -12   8   2      141.02      141.03     62.10 o 
  -9   8   2        0.75       -5.21     40.07 o 
  -8   8   2      271.71      279.66     35.26 o 
  -7   8   2      205.21      159.86     30.85 o 
  -6   8   2      573.49      613.20     24.44 o 
  -5   8   2      236.22      240.39     24.44 o 
  -4   8   2       16.94        8.24     13.37 o 
  -3   8   2      513.56      489.44     17.04 o 
  -2   8   2      198.58      222.67     12.88 o 
  -1   8   2     2093.72     2159.63     23.25 o 
   0   8   2       30.47       32.26      9.98 o 
   1   8   2     1363.34     1338.39     22.10 o 
   2   8   2       42.31       43.27     16.43 o 
   3   8   2       63.10       51.68     15.22 o 
   4   8   2     1197.14     1184.73     32.45 o 
   5   8   2     2066.89     2141.50     42.87 o 
   6   8   2     2203.49     2347.83     45.27 o 
   7   8   2       72.56       73.72     21.64 o 
   8   8   2      340.26      327.33     23.64 o 
   9   8   2        0.19       -7.61     26.44 o 
  10   8   2      438.05      453.94     28.85 o 
  11   8   2       35.89       22.04     32.45 o 
  12   8   2      525.24      459.95     34.46 o 
  13   8   2       67.29       78.53     40.07 o 
  14   8   2       59.20       72.92     46.88 o 
 -11   9   2        7.20       -4.81     57.69 o 
  -7   9   2       30.88       27.24     36.46 o 
  -6   9   2      214.01      227.53     19.64 o 
  -5   9   2       51.73       41.67     29.65 o 
  -4   9   2      535.13      531.60     19.63 o 
  -3   9   2      558.70      550.67     19.22 o 
  -2   9   2      307.29      290.87     19.63 o 
  -1   9   2      481.01      470.71     19.83 o 
   0   9   2      957.62      944.03     28.45 o 
   1   9   2     1128.07     1122.63     33.86 o 
   2   9   2      396.63      336.19     20.43 o 
   3   9   2     1992.24     2139.09     43.27 o 
   4   9   2       50.23       39.26     17.23 o 
   5   9   2      360.26      312.11     21.23 o 
   6   9   2      467.13      406.26     25.64 o 
   7   9   2      168.07      165.07     22.44 o 
   8   9   2      128.49       95.36     27.24 o 
   9   9   2       43.62       47.28     28.45 o 
  10   9   2       34.92       29.65     31.25 o 
  11   9   2      103.36       62.50     34.46 o 
  12   9   2     1266.31     1296.92     47.68 o 
  13   9   2      191.53      195.52     44.07 o 
  14   9   2      113.52      139.83     50.88 o 
  -4  10   2     1322.90     1395.48     39.66 o 
  -3  10   2      181.52      180.29     21.64 o 
  -2  10   2      892.64      890.25     32.05 o 
  -1  10   2      616.95      623.02     27.65 o 
   0  10   2     3412.20     3748.06     41.63 o 
   1  10   2       21.16       31.30     13.67 o 
   2  10   2      361.75      369.17     16.71 o 
   3  10   2      179.90      163.17     14.15 o 
   4  10   2      336.29      304.90     22.84 o 
   5  10   2      564.37      533.67     28.45 o 
   6  10   2      206.17      202.33     22.44 o 
   7  10   2      373.13      363.39     26.04 o 
   8  10   2      345.38      333.34     29.25 o 
   9  10   2      512.50      531.67     33.25 o 
  10  10   2        5.28        6.01     30.85 o 
  11  10   2       57.70       26.04     34.86 o 
  12  10   2      319.16      314.51     38.86 o 
  13  10   2      223.28      218.36     47.28 o 
  14  10   2       95.28       64.51     54.49 o 
  -4  11   2      205.74      225.57     28.45 o 
  -3  11   2      267.59      213.15     26.04 o 
  -2  11   2      124.54       80.93     24.04 o 
  -1  11   2      122.24      107.38     22.84 o 
   0  11   2      950.70      989.90     58.50 o 
   1  11   2       13.45        3.65     16.56 o 
   2  11   2      207.56      195.14     15.55 o 
   3  11   2      275.33      245.21     29.25 o 
   4  11   2      863.47      890.68     24.36 o 
   5  11   2       17.08        4.01     24.44 o 
   6  11   2       36.25       40.87     27.24 o 
   7  11   2      334.15      353.78     27.65 o 
   8  11   2        5.17        6.41     32.85 o 
  10  11   2       62.29       62.90     37.26 o 
  11  11   2      248.12      240.79     41.67 o 
  12  11   2        6.65       -6.01     46.88 o 
  13  11   2       30.85       55.29     48.48 o 
  14  11   2       32.12       24.44     58.50 o 
  15  11   2      380.04      337.75     66.11 o 
  -4  12   2      186.92      212.35     33.65 o 
  -3  12   2       66.58       41.67     30.05 o 
  -2  12   2       38.37       26.84     29.25 o 
  -1  12   2      215.89      211.95     26.44 o 
   0  12   2       18.74       10.82     25.64 o 
   1  12   2      142.38      135.24     19.16 o 
   2  12   2      549.24      534.64     22.21 o 
   3  12   2      695.26      722.67     29.45 o 
   4  12   2      291.84      244.02     19.16 o 
   5  12   2        3.33       -8.01     24.84 o 
   6  12   2      297.21      362.59     33.25 o 
   7  12   2       17.41       -1.20     34.46 o 
   8  12   2       72.23       70.11     31.25 o 
   9  12   2      100.04       76.52     33.65 o 
  10  12   2      204.54      227.17     39.26 o 
  11  12   2      132.64      137.42     43.27 o 
  12  12   2      178.22      171.08     49.28 o 
  13  12   2        8.46        1.20     52.89 o 
  14  12   2       43.62        8.01     64.10 o 
  15  12   2      482.17      518.85     72.12 o 
  -4  13   2      110.27       74.92     39.26 o 
  -3  13   2      286.39      295.28     34.86 o 
  -2  13   2        0.25        3.21     33.65 o 
  -1  13   2      328.25      342.56     30.85 o 
   0  13   2       25.61       18.43     30.45 o 
   1  13   2       43.84       26.12     23.16 o 
   2  13   2      484.82      451.09     23.50 o 
   3  13   2     1229.43     1281.27     32.15 o 
   4  13   2      385.93      331.61     21.09 o 
   5  13   2      259.30      257.64     22.19 o 
   6  13   2      126.87      108.61     22.23 o 
   7  13   2       92.34       78.93     33.25 o 
   8  13   2      288.04      225.17     40.87 o 
   9  13   2        8.64        6.81     43.27 o 
  10  13   2      152.40      156.26     46.88 o 
  11  13   2       11.52       28.45     46.08 o 
  12  13   2      342.66      366.20     49.68 o 
  13  13   2       37.78       29.25     58.09 o 
  14  13   2        1.81       22.84     70.11 o 
  -3  14   2       44.94       37.26     42.47 o 
  -2  14   2        3.98        4.81     38.86 o 
  -1  14   2       22.14        9.62     36.86 o 
   0  14   2      168.75      175.49     34.86 o 
   1  14   2      122.60      116.59     35.26 o 
   2  14   2       33.78       29.89     26.09 o 
   3  14   2      504.28      512.61     40.47 o 
   4  14   2       21.29       21.16     24.41 o 
   5  14   2      608.26      627.96     27.94 o 
   6  14   2       63.70       68.57     25.50 o 
   7  14   2      306.09      276.07     27.92 o 
   8  14   2      444.11      466.57     27.41 o 
   9  14   2        9.01       -3.61     48.48 o 
  10  14   2       63.06       48.48     49.68 o 
  12  14   2       92.68       76.52     57.29 o 
  -3  15   2       48.63       32.85     51.68 o 
  -2  15   2       19.85       34.86     46.88 o 
  -1  15   2        5.35       -4.81     44.47 o 
   0  15   2      629.70      665.09     42.47 o 
   1  15   2      291.62      272.44     40.07 o 
   2  15   2      142.61      165.07     38.06 o 
   3  15   2      177.00      159.14     29.60 o 
   4  15   2        3.50       -3.13     29.73 o 
   5  15   2      893.75      971.06     66.31 o 
   6  15   2      481.15      419.42     31.66 o 
   7  15   2      187.83      209.87     30.89 o 
   8  15   2       25.24       10.09     30.78 o 
   9  15   2        7.80       -0.82     32.52 o 
  10  15   2        0.32        0.40     53.29 o 
  11  15   2       67.79       84.54     64.10 o 
  -2  16   2      723.31      713.57     56.09 o 
  -1  16   2      122.39       94.96     53.29 o 
   0  16   2       79.22       69.71     49.68 o 
   1  16   2        1.15       -1.20     48.48 o 
   2  16   2      185.94      190.31     46.08 o 
   3  16   2       25.29       14.02     47.68 o 
   4  16   2       30.59       32.67     35.23 o 
   5  16   2      285.07      245.41     34.44 o 
   6  16   2      188.47      181.24     36.46 o 
   7  16   2      300.04      242.76     36.05 o 
   8  16   2      182.08      140.88     38.55 o 
   2  17   2      234.52      203.93     54.49 o 
   3  17   2       65.40       87.74     56.49 o 
  -7 -15   3       10.99        8.81     53.29 o 
  -6 -15   3       76.63       52.09     51.28 o 
  -5 -15   3        3.47       -8.41     48.48 o 
  -4 -15   3        0.84       -0.80     50.88 o 
  -3 -15   3       36.20       34.46     48.08 o 
  -2 -15   3       10.04        6.41     47.68 o 
  -1 -15   3       46.31       56.09     50.48 o 
   0 -15   3       26.17       24.84     54.49 o 
 -10 -14   3       34.16       32.45     40.33 o 
  -9 -14   3       31.60       33.87     37.14 o 
  -8 -14   3      119.98      127.01     46.08 o 
  -7 -14   3        0.03       -8.81     43.27 o 
  -6 -14   3       57.61       32.85     42.47 o 
  -5 -14   3       16.23       15.22     43.67 o 
  -4 -14   3      250.16      264.83     40.07 o 
  -3 -14   3       98.02       70.52     40.07 o 
  -2 -14   3        4.35       13.62     40.47 o 
  -1 -14   3       59.33       46.48     43.27 o 
   0 -14   3      193.97      195.12     43.27 o 
   1 -14   3        1.47       -5.21     48.08 o 
   2 -14   3       62.81       68.91     48.08 o 
 -12 -13   3        4.18        5.87     42.74 o 
 -11 -13   3        1.51      -10.46     38.99 o 
 -10 -13   3       52.20       34.94     34.79 o 
  -9 -13   3       28.33        9.00     32.92 o 
  -8 -13   3      127.96      112.09     31.07 o 
  -7 -13   3        7.38        1.70     29.52 o 
  -6 -13   3       42.91       44.87     37.26 o 
  -5 -13   3       13.34       20.83     35.26 o 
  -4 -13   3       20.01       14.42     34.46 o 
  -3 -13   3      115.48      108.98     34.06 o 
  -2 -13   3      496.68      580.55     38.06 o 
  -1 -13   3       34.00       39.66     38.06 o 
   0 -13   3      417.80      494.01     36.86 o 
   1 -13   3       32.68       22.04     38.46 o 
   2 -13   3       62.47       82.53     41.27 o 
   4 -13   3       21.22        6.81     48.08 o 
   5 -13   3      134.11      162.26     53.69 o 
   6 -13   3       10.84       20.43     59.70 o 
 -12 -12   3        1.88        2.92     37.43 o 
 -11 -12   3       17.00        9.89     34.37 o 
 -10 -12   3        2.77       -1.60     40.07 o 
  -9 -12   3      131.75      115.21     28.98 o 
  -8 -12   3        4.73        5.04     27.53 o 
  -7 -12   3      179.45      167.21     24.24 o 
  -6 -12   3       37.38       32.36     24.82 o 
  -5 -12   3      211.71      201.93     30.45 o 
  -4 -12   3      127.07      108.98     31.65 o 
  -3 -12   3      466.00      520.45     34.46 o 
  -2 -12   3      566.58      621.82     36.06 o 
  -1 -12   3       50.16       43.67     31.65 o 
   0 -12   3      423.86      392.24     33.25 o 
   1 -12   3        0.10       -6.01     35.26 o 
   2 -12   3      430.25      401.05     35.66 o 
   3 -12   3       64.37       38.86     37.66 o 
   4 -12   3       68.51       62.90     40.87 o 
   5 -12   3       40.98       32.05     46.48 o 
   6 -12   3       41.45       31.25     50.08 o 
   7 -12   3        4.06        2.40     57.69 o 
 -12 -11   3       10.73        2.04     33.57 o 
 -11 -11   3        4.84        2.07     29.99 o 
 -10 -11   3       97.88       94.45     27.82 o 
  -9 -11   3       12.53        5.08     25.77 o 
  -8 -11   3       61.43       51.46     23.58 o 
  -7 -11   3      787.29      819.51     29.65 o 
  -6 -11   3      226.08      198.00     22.24 o 
  -5 -11   3      106.55       96.96     21.85 o 
  -4 -11   3       39.17       30.05     27.65 o 
  -3 -11   3      453.01      453.94     30.85 o 
  -2 -11   3        4.27        7.61     26.44 o 
  -1 -11   3      298.14      296.08     26.44 o 
   0 -11   3      167.70      166.27     26.44 o 
   1 -11   3        3.21       -8.41     27.65 o 
   2 -11   3      374.82      390.64     31.65 o 
   3 -11   3      933.98     1030.88     43.67 o 
   4 -11   3       58.84       22.44     36.06 o 
   5 -11   3        5.37      -10.02     38.06 o 
   6 -11   3       26.36       13.22     44.07 o 
   7 -11   3       10.69        2.40     48.08 o 
   8 -11   3       96.61       95.36     53.69 o 
 -12 -10   3      184.46      176.90     29.84 o 
 -11 -10   3       16.34       12.59     26.86 o 
 -10 -10   3      230.89      229.50     24.15 o 
  -9 -10   3       44.26       43.34     22.01 o 
  -8 -10   3       41.61       22.63     20.65 o 
  -7 -10   3      862.31      884.02     27.09 o 
  -6 -10   3       29.48        9.53     18.85 o 
  -5 -10   3      701.12      750.21     24.73 o 
  -4 -10   3      450.99      483.44     20.37 o 
  -3 -10   3      244.19      205.94     23.64 o 
  -2 -10   3       30.54       22.04     24.04 o 
  -1 -10   3      679.63      710.76     33.25 o 
   0 -10   3       54.37       60.10     24.84 o 
   1 -10   3      914.22      941.54     38.06 o 
   2 -10   3        1.56        3.61     26.84 o 
   3 -10   3      223.74      261.23     26.84 o 
   5 -10   3      141.65      166.27     32.85 o 
   6 -10   3       96.96       92.95     38.06 o 
   7 -10   3       26.42       18.03     41.27 o 
   8 -10   3      188.86      148.64     46.48 o 
   9 -10   3        7.58        1.60     53.29 o 
 -12  -9   3       19.11       25.64     43.67 o 
 -11  -9   3       23.74       11.22     38.46 o 
 -10  -9   3      223.67      197.52     33.65 o 
  -9  -9   3        3.27       -0.05     19.57 o 
  -8  -9   3      175.36      170.05     18.14 o 
  -7  -9   3      382.06      350.11     18.71 o 
  -6  -9   3     2708.76     2865.79     40.67 o 
  -5  -9   3      119.63      113.91     16.17 o 
  -4  -9   3      128.71      114.93     14.70 o 
  -3  -9   3      346.05      364.60     24.44 o 
  -2  -9   3     1026.57     1119.43     37.26 o 
  -1  -9   3      763.07      802.91     31.65 o 
   0  -9   3      366.50      326.53     24.44 o 
   1  -9   3     1204.30     1317.35     40.87 o 
   2  -9   3      630.92      617.81     30.45 o 
   3  -9   3       63.00       46.08     22.84 o 
   5  -9   3      438.60      426.30     29.25 o 
   6  -9   3       14.50       -5.61     31.25 o 
   7  -9   3       30.89       10.02     36.06 o 
   8  -9   3      104.00      120.60     40.47 o 
   9  -9   3       31.43       38.06     46.08 o 
 -11  -8   3      335.87      328.54     35.26 o 
 -10  -8   3      142.61      118.99     31.25 o 
  -9  -8   3      593.71      601.78     31.65 o 
  -8  -8   3      276.86      287.27     27.24 o 
  -7  -8   3       65.91       61.70     15.00 o 
  -6  -8   3        9.76       10.11     14.37 o 
  -5  -8   3      254.58      265.23     15.10 o 
  -4  -8   3      992.22     1052.58     23.64 o 
  -3  -8   3      272.69      266.11     15.06 o 
  -2  -8   3      999.22     1115.02     33.65 o 
  -1  -8   3      116.55       86.14     18.03 o 
   0  -8   3      827.29      884.64     32.05 o 
   1  -8   3      479.66      456.35     25.24 o 
   2  -8   3       57.87       48.48     19.63 o 
   3  -8   3     1046.43     1041.70     36.06 o 
   5  -8   3     1064.90     1128.64     38.86 o 
   6  -8   3       61.98       43.67     28.05 o 
   7  -8   3       86.03       74.52     31.65 o 
   8  -8   3        0.00       -9.62     35.66 o 
 -11  -7   3      255.47      279.66     32.85 o 
 -10  -7   3       18.07       28.05     29.25 o 
  -9  -7   3      569.97      575.74     29.25 o 
  -8  -7   3      163.11      144.64     24.04 o 
  -7  -7   3     1247.66     1315.35     36.46 o 
  -6  -7   3       57.67       50.22     12.49 o 
  -5  -7   3      142.57      128.69     12.12 o 
  -4  -7   3      278.25      283.49     13.63 o 
  -3  -7   3       11.26        7.61     11.32 o 
  -2  -7   3     1759.95     1956.39     40.47 o 
  -1  -7   3      718.53      828.95     28.05 o 
   0  -7   3      948.65      999.63     30.85 o 
   1  -7   3        3.60        4.81     16.03 o 
   2  -7   3     2208.70     2253.68     46.08 o 
   3  -7   3      201.74      190.71     19.23 o 
   4  -7   3      864.88      928.72     32.45 o 
   5  -7   3       37.51       15.22     21.64 o 
   6  -7   3       48.64       29.25     24.44 o 
   7  -7   3      385.55      298.09     26.84 o 
   8  -7   3      132.99      101.37     29.65 o 
  10  -7   3       12.90       17.23     46.48 o 
  11  -7   3      229.86      223.57     47.28 o 
 -11  -6   3        8.57        0.40     30.45 o 
 -10  -6   3      701.76      655.87     28.45 o 
  -9  -6   3      750.91      815.73     30.05 o 
  -8  -6   3      208.94      211.14     20.83 o 
  -7  -6   3      564.80      522.85     24.04 o 
  -6  -6   3        0.07        1.60     18.43 o 
  -5  -6   3      401.58      430.81     14.54 o 
  -4  -6   3      340.45      356.09     16.43 o 
  -3  -6   3     2531.88     2505.58     40.07 o 
  -2  -6   3     1928.47     2205.86     27.90 o 
  -1  -6   3      339.42      292.88     17.63 o 
   0  -6   3      169.79      137.42     14.42 o 
   1  -6   3      591.58      640.25     24.04 o 
   2  -6   3        6.53        2.00     14.42 o 
   3  -6   3        1.00        4.01     15.63 o 
   4  -6   3      266.62      299.69     19.23 o 
   5  -6   3       76.39       53.29     19.63 o 
   6  -6   3      489.49      460.35     25.24 o 
   7  -6   3        5.99        0.40     24.44 o 
   8  -6   3      896.70      803.31     34.06 o 
  10  -6   3       17.11        3.61     36.86 o 
  11  -6   3       55.78       65.31     47.68 o 
  12  -6   3       76.05       69.71     50.48 o 
 -10  -5   3      688.76      716.37     27.24 o 
  -9  -5   3      185.25      179.09     21.64 o 
  -8  -5   3      101.99       98.16     18.83 o 
  -7  -5   3     1020.36     1034.49     28.05 o 
  -6  -5   3      371.47      347.37     18.43 o 
  -5  -5   3     1433.15     1528.50     31.65 o 
  -4  -5   3     2378.93     2396.84     26.63 o 
  -3  -5   3      166.98      167.52      9.41 o 
  -2  -5   3       70.57       43.79      8.04 o 
  -1  -5   3     2759.43     2929.18     41.67 o 
   0  -5   3      130.59      163.07     13.62 o 
   1  -5   3     3115.80     3443.22     47.28 o 
   2  -5   3     1731.55     1769.69     35.66 o 
   3  -5   3     1818.53     1756.07     36.46 o 
   4  -5   3       14.39       16.03     14.42 o 
   5  -5   3      313.81      287.67     18.83 o 
   6  -5   3        6.03        3.61     19.63 o 
   7  -5   3      168.96      148.64     20.43 o 
   9  -5   3      103.35      104.97     30.45 o 
  10  -5   3      334.48      301.69     33.65 o 
  11  -5   3       26.64       13.62     41.27 o 
  12  -5   3      145.93      177.89     49.28 o 
  13  -5   3       57.25       40.87     54.09 o 
 -10  -4   3       32.18        6.01     22.04 o 
  -9  -4   3       78.47       59.30     18.43 o 
  -8  -4   3     1171.51     1185.94     28.05 o 
  -7  -4   3      101.26      106.57     15.63 o 
  -6  -4   3      637.31      657.07     20.83 o 
  -5  -4   3        1.25        0.40     13.22 o 
  -4  -4   3     1012.23     1050.52     16.56 o 
  -3  -4   3       63.66       72.13      7.22 o 
  -2  -4   3     3283.24     3566.49     37.46 o 
  -1  -4   3     9013.75     9967.47     69.31 o 
   0  -4   3      404.93      374.61     15.63 o 
   1  -4   3     5684.78     6361.99     58.50 o 
   2  -4   3     4859.11     5056.25     54.09 o 
   3  -4   3        5.23        4.81     12.82 o 
   4  -4   3       99.23       94.96     12.42 o 
   5  -4   3      552.94      531.67     21.64 o 
   6  -4   3       12.84       15.63     17.63 o 
   7  -4   3      439.30      383.83     22.04 o 
   9  -4   3      688.42      779.27     35.66 o 
  10  -4   3      215.75      232.78     29.25 o 
  11  -4   3       68.15       74.92     38.86 o 
  12  -4   3        9.47        6.81     44.47 o 
  13  -4   3      119.12      129.41     48.48 o 
  -9  -3   3       48.25       36.86     18.43 o 
  -8  -3   3      281.36      251.21     16.03 o 
  -7  -3   3       13.05       14.42     13.22 o 
  -6  -3   3      796.54      855.80     20.83 o 
  -5  -3   3        6.60       -0.80     10.82 o 
  -4  -3   3     2218.42     2164.73     29.65 o 
  -3  -3   3      801.14      886.44     13.44 o 
  -2  -3   3     6951.71     7527.27     46.68 o 
  -1  -3   3     2258.74     2662.75     32.45 o 
   0  -3   3     1628.19     1826.58     28.05 o 
   1  -3   3      633.94      697.94     18.83 o 
   2  -3   3     5718.75     6365.99     55.69 o 
   3  -3   3     2422.26     2277.72     34.86 o 
   4  -3   3     3349.56     3128.71     42.47 o 
   5  -3   3     1787.83     1576.97     32.45 o 
   6  -3   3        5.63        6.81     15.22 o 
   8  -3   3        1.79        9.62     22.04 o 
   9  -3   3       10.73       -5.21     26.44 o 
  10  -3   3      170.56      144.64     26.44 o 
  11  -3   3       77.65       87.34     32.05 o 
  12  -3   3      128.98      130.21     37.26 o 
  13  -3   3       15.88       12.82     45.67 o 
  14  -3   3       61.58       99.76     54.89 o 
 -11  -2   3      804.51      778.07     30.05 o 
 -10  -2   3      162.79      158.26     20.83 o 
  -9  -2   3      973.75      983.89     17.50 o 
  -8  -2   3      116.59      110.82     10.34 o 
  -7  -2   3      545.80      613.40     16.83 o 
  -6  -2   3      440.30      403.46     13.62 o 
  -5  -2   3      816.45      794.10     17.23 o 
  -4  -2   3       22.98       17.23      8.41 o 
  -3  -2   3     3658.95     3906.04     71.52 o 
  -2  -2   3     1867.02     1916.73     23.24 o 
  -1  -2   3     4620.21     5214.11     39.26 o 
   0  -2   3     4884.50     5118.76     40.87 o 
   1  -2   3      534.13      584.96     15.22 o 
   2  -2   3    12279.23    12057.29     68.11 o 
   3  -2   3       86.88       92.55     10.02 o 
   4  -2   3     1803.93     1768.09     30.45 o 
   5  -2   3      392.67      264.43     15.22 o 
   7  -2   3      138.94      129.41     16.03 o 
   8  -2   3       74.36       43.27     19.23 o 
   9  -2   3      546.90      586.16     28.85 o 
  10  -2   3       72.55       88.14     26.84 o 
  11  -2   3        2.75       -2.40     30.05 o 
  12  -2   3        6.84        4.81     35.26 o 
  13  -2   3       64.10       57.29     41.27 o 
  15  -2   3        6.46       16.43     64.91 o 
 -12  -1   3      179.01      127.41     30.45 o 
 -11  -1   3       18.72       19.23     26.84 o 
 -10  -1   3      384.23      385.83     22.04 o 
  -9  -1   3      657.26      636.24     23.24 o 
  -8  -1   3      563.41      571.29     12.41 o 
  -7  -1   3      451.73      478.90     10.77 o 
  -6  -1   3      392.04      405.08      9.13 o 
  -5  -1   3      168.16      129.34      5.64 o 
  -4  -1   3      442.09      576.54     12.02 o 
  -3  -1   3     8471.90     8517.11     41.67 o 
  -2  -1   3     6482.56     6605.99     35.26 o 
  -1  -1   3     1860.67     2111.85     21.23 o 
   0  -1   3     7373.20     7978.23     44.07 o 
   1  -1   3     4790.34     4591.90     35.66 o 
   2  -1   3       79.89       62.90      6.81 o 
   3  -1   3     1402.23     1397.08     24.04 o 
   4  -1   3     5406.14     5627.99     50.48 o 
   5  -1   3        9.09       12.42     11.22 o 
   6  -1   3      284.33      245.60     16.03 o 
   7  -1   3        0.53       11.22     14.82 o 
   8  -1   3     1108.55     1137.06     32.85 o 
   9  -1   3      118.99       97.76     22.84 o 
  10  -1   3       15.02       30.05     24.04 o 
  11  -1   3      235.60      238.39     30.05 o 
  12  -1   3       17.49       -1.20     35.66 o 
  13  -1   3       10.11       20.43     39.26 o 
  14  -1   3       63.74       55.69     50.88 o 
 -12   0   3       34.78       32.05     31.25 o 
 -11   0   3        7.59        9.22     26.04 o 
 -10   0   3     1093.93     1111.88     22.84 o 
  -9   0   3       26.80       20.29     13.17 o 
  -8   0   3     2587.92     2696.08     22.16 o 
  -7   0   3      965.86      939.48     27.44 o 
  -6   0   3      293.45      282.32     10.62 o 
  -5   0   3      592.22      497.81      8.21 o 
  -4   0   3     1720.84     1705.40     11.74 o 
  -3   0   3     2446.73     2619.08     18.43 o 
  -2   0   3     4481.22     4850.72     22.04 o 
  -1   0   3     1750.32     2133.88     16.43 o 
   0   0   3     2756.13     2889.66     13.17 o 
   1   0   3     6388.71     6583.18     25.04 o 
   2   0   3       37.23       44.06      4.10 o 
   3   0   3      289.85      316.12     11.62 o 
   4   0   3     7801.33     7774.29     56.09 o 
   5   0   3     1922.71     2072.58     32.45 o 
   6   0   3       15.72       18.03     11.62 o 
   7   0   3      763.82      761.24     24.84 o 
   8   0   3        3.97        0.00     17.63 o 
   9   0   3        5.14       15.63     21.64 o 
  10   0   3      897.97     1026.88     36.46 o 
  12   0   3      411.66      438.32     31.25 o 
  13   0   3        0.88        3.61     40.07 o 
  14   0   3        0.93       -3.61     46.08 o 
  15   0   3       41.89       28.85     53.69 o 
 -12   1   3       67.60       58.90     33.65 o 
 -11   1   3      400.63      369.80     26.84 o 
 -10   1   3      773.39      784.28     48.88 o 
  -9   1   3      149.15      133.28     13.32 o 
  -8   1   3     1969.07     2105.40     27.65 o 
  -7   1   3        0.72        5.02      9.77 o 
  -6   1   3      104.40       98.16     11.62 o 
  -5   1   3     3823.37     4206.07     36.86 o 
  -4   1   3      898.21      927.11     15.63 o 
  -2   1   3      549.22      572.53      9.22 o 
  -1   1   3      297.86      268.04      7.21 o 
   0   1   3      821.02      956.76     13.62 o 
   1   1   3       78.64       76.88      3.41 o 
   2   1   3     1884.92     1874.96     14.73 o 
   3   1   3      684.91      690.05     14.62 o 
   4   1   3      454.91      514.59      9.72 o 
   5   1   3     2009.82     2114.42     27.85 o 
   6   1   3     1163.55     1171.51     26.84 o 
   7   1   3      654.13      633.83     22.44 o 
   8   1   3      282.03      281.26     19.23 o 
   9   1   3     1155.87     1280.89     35.66 o 
  10   1   3       75.24       79.33     24.44 o 
  11   1   3      144.76      119.39     27.24 o 
  12   1   3      399.54      450.34     31.25 o 
  13   1   3       19.78       22.44     36.46 o 
  14   1   3        2.10       -3.61     44.47 o 
  15   1   3       42.07       19.63     54.89 o 
  16   1   3       38.19       48.88     63.70 o 
 -12   2   3       72.04       59.30     34.06 o 
 -11   2   3      256.37      248.00     29.25 o 
 -10   2   3       72.61       56.77     17.38 o 
  -9   2   3        5.92        0.80     15.02 o 
  -8   2   3       20.92       15.31     12.59 o 
  -7   2   3      104.20      103.62     10.75 o 
  -6   2   3     1559.94     1531.70     30.45 o 
  -5   2   3     3937.72     4327.87     46.88 o 
  -4   2   3      206.97      175.09      5.61 o 
  -3   2   3      104.55       96.96      5.21 o 
  -2   2   3     2221.32     2434.78     20.83 o 
  -1   2   3    11076.99    12171.07     48.88 o 
   0   2   3      416.86      393.44     10.02 o 
   2   2   3      518.96      451.34      8.22 o 
   3   2   3     1977.72     2027.26     33.05 o 
   4   2   3      359.53      347.15      8.66 o 
   5   2   3     1320.58     1270.84     35.66 o 
   6   2   3     1103.92     1026.73     15.09 o 
   7   2   3     1484.59     1484.55     25.44 o 
   8   2   3      537.83      553.56     13.04 o 
   9   2   3      286.08      262.43     20.43 o 
  10   2   3       75.60       67.31     21.23 o 
  11   2   3      650.27      723.98     32.85 o 
  12   2   3       14.76       10.82     32.45 o 
  13   2   3       46.10       37.66     37.26 o 
  14   2   3      116.43      114.19     41.67 o 
  15   2   3       78.66      106.17     50.08 o 
  16   2   3       35.27       33.25     60.90 o 
 -12   3   3       34.02       23.64     38.06 o 
 -11   3   3       37.67       25.24     31.25 o 
 -10   3   3       71.53       75.13     18.70 o 
  -9   3   3       38.63       50.52     16.27 o 
  -8   3   3       97.90       86.39     13.59 o 
  -7   3   3     1728.95     1846.21     37.66 o 
  -6   3   3      287.51      264.03     16.83 o 
  -5   3   3      372.57      455.25      8.56 o 
  -4   3   3       32.45       41.89      5.30 o 
  -3   3   3      111.40      112.18     11.22 o 
  -2   3   3     1471.58     1399.51     10.95 o 
  -1   3   3      252.91      203.15      5.70 o 
   0   3   3    20290.22    21381.71    308.50 o 
   1   3   3     2907.10     3186.00     27.65 o 
   2   3   3        9.53       27.24      5.21 o 
   3   3   3      952.59      925.63      9.77 o 
   4   3   3     1192.15     1245.41     41.47 o 
   5   3   3      370.06      362.07     12.22 o 
   6   3   3       31.15       33.13      7.10 o 
   7   3   3      893.19      901.34     15.68 o 
   8   3   3      605.43      625.78     14.30 o 
   9   3   3       13.99       15.88     10.31 o 
  10   3   3      624.66      566.93     28.85 o 
  11   3   3      295.66      329.34     27.24 o 
  12   3   3       17.10        4.41     32.45 o 
  13   3   3       70.50      102.17     36.46 o 
  14   3   3       31.56       31.25     41.27 o 
  15   3   3      147.83      220.76     49.28 o 
  16   3   3        3.46        3.21     62.50 o 
 -12   4   3       16.73       12.42     39.66 o 
 -11   4   3       27.69       16.03     33.65 o 
 -10   4   3      142.37      170.87     20.53 o 
  -9   4   3      700.53      740.11     21.51 o 
  -8   4   3      622.54      606.59     27.24 o 
  -7   4   3      140.18      165.07     19.23 o 
  -6   4   3       87.18       76.12     16.83 o 
  -5   4   3     1246.45     1178.35     16.44 o 
  -4   4   3      261.46      278.75     13.62 o 
  -3   4   3     1228.49     1120.16     14.60 o 
  -2   4   3       77.16       93.30      4.40 o 
  -1   4   3       29.77       36.12      3.77 o 
   0   4   3     2105.16     2340.09     41.07 o 
   1   4   3    15485.91    16678.03     72.12 o 
   2   4   3     6832.07     6938.93     43.27 o 
   3   4   3      390.34      413.07     10.82 o 
   5   4   3      317.23      366.20     14.02 o 
   6   4   3     1659.97     1603.02     27.24 o 
   7   4   3       82.50       67.53     10.62 o 
   8   4   3      485.88      472.24     14.42 o 
   9   4   3     2196.11     2039.07     67.51 o 
  10   4   3       24.34        0.80     22.84 o 
  11   4   3       78.68       77.73     24.84 o 
  12   4   3       14.63       34.06     32.45 o 
  13   4   3       96.70       54.89     37.26 o 
  14   4   3       30.84       20.83     44.07 o 
 -12   5   3       86.74       84.14     42.87 o 
 -11   5   3       40.87       34.46     36.86 o 
 -10   5   3      115.48      122.62     22.74 o 
  -9   5   3      781.49      753.63     33.25 o 
  -8   5   3      278.50      341.36     24.44 o 
  -7   5   3        8.58       22.04     22.04 o 
  -6   5   3      365.11      371.66     12.82 o 
  -5   5   3      276.77      289.76     10.73 o 
  -4   5   3     1090.48     1035.82     16.67 o 
  -3   5   3     1876.67     1797.07     20.66 o 
  -2   5   3     2712.44     3095.61     22.49 o 
  -1   5   3      124.82       76.02      4.96 o 
   0   5   3      834.97     1003.61     24.64 o 
   1   5   3     9135.46     9111.31     68.91 o 
   2   5   3      601.48      666.29     17.23 o 
   3   5   3      321.90      310.51     11.62 o 
   7   5   3        3.44        2.00     12.02 o 
   8   5   3     1181.93     1100.60     25.64 o 
   9   5   3      178.31      149.84     13.62 o 
 -12   6   3       17.07       16.83     47.68 o 
 -11   6   3       22.47       36.06     41.27 o 
 -10   6   3      364.43      395.58     25.14 o 
  -9   6   3      217.62      192.71     31.65 o 
  -8   6   3      899.20      991.22     37.26 o 
  -7   6   3       68.39       59.30     24.44 o 
  -6   6   3      307.28      296.50     13.62 o 
  -5   6   3      176.83      167.13     10.95 o 
  -4   6   3      452.36      405.50     12.90 o 
  -3   6   3     2149.40     2126.88     50.28 o 
  -2   6   3     1143.70     1165.00     14.27 o 
  -1   6   3      111.21       79.82      6.40 o 
   0   6   3      277.60      327.50     23.04 o 
   1   6   3     1406.92     1553.35     20.09 o 
   2   6   3      102.24       86.55      7.65 o 
   3   6   3     1071.83     1022.43     16.53 o 
   8   6   3      314.88      306.10     17.23 o 
   9   6   3      591.42      617.81     22.44 o 
  10   6   3     1426.89     1400.29     31.25 o 
 -12   7   3       49.66       32.85     54.09 o 
 -11   7   3       17.36       20.43     45.67 o 
 -10   7   3      165.09      160.66     41.67 o 
  -9   7   3      124.67      133.82     36.06 o 
  -8   7   3      137.55      138.23     31.25 o 
  -7   7   3       32.02       33.25     28.45 o 
  -6   7   3      468.99      454.17     16.16 o 
  -5   7   3      167.61      151.57     12.79 o 
  -4   7   3     1677.82     1758.28     25.99 o 
  -3   7   3       17.55       30.82     10.95 o 
  -2   7   3     1291.15     1443.34     20.82 o 
  -1   7   3      230.79      218.20      8.55 o 
   0   7   3      432.81      402.82     10.20 o 
   1   7   3     1583.85     1595.26     22.64 o 
   2   7   3       97.28       64.37      9.70 o 
   3   7   3     1583.69     1631.46     32.85 o 
   4   7   3       27.19       40.47     14.02 o 
   5   7   3      189.96      181.10     16.83 o 
   6   7   3        0.74        5.21     18.03 o 
   9   7   3     1770.87     1804.95     37.26 o 
  10   7   3      108.69      112.98     20.43 o 
  12   7   3      376.70      431.10     31.65 o 
  13   7   3       59.77       64.91     38.06 o 
  14   7   3       53.45       58.50     44.07 o 
 -12   8   3       15.75       48.48     60.90 o 
 -11   8   3        6.05       -8.81     51.68 o 
 -10   8   3       15.10        4.01     47.68 o 
  -9   8   3      201.10      227.57     41.27 o 
  -8   8   3       80.43       75.72     35.66 o 
  -7   8   3       41.91       18.43     31.25 o 
  -6   8   3      595.97      576.88     18.89 o 
  -5   8   3      373.87      375.01     27.24 o 
  -4   8   3       52.55       39.22     13.57 o 
  -3   8   3        0.62        7.91     12.45 o 
  -2   8   3     1936.65     2084.91     22.43 o 
  -1   8   3      107.26       85.08      9.08 o 
   0   8   3     1336.60     1364.15     18.40 o 
   1   8   3      408.55      377.18     24.24 o 
   2   8   3      305.59      255.62     17.23 o 
   3   8   3     1294.48     1316.95     32.85 o 
   4   8   3      130.54       99.76     14.82 o 
   5   8   3     1858.99     2057.36     41.27 o 
   6   8   3      243.93      250.01     19.63 o 
   7   8   3       95.13       72.92     22.04 o 
   8   8   3      362.29      380.22     26.04 o 
   9   8   3      358.21      373.01     26.44 o 
  10   8   3        0.02       -5.83     17.33 o 
  11   8   3      453.11      514.44     31.65 o 
  12   8   3       57.89       51.28     35.26 o 
  13   8   3       59.10       59.30     39.26 o 
  14   8   3        2.19      -11.62     46.88 o 
 -11   9   3       25.25        1.20     59.30 o 
  -9   9   3      180.96      213.55     46.48 o 
  -7   9   3      308.70      303.30     36.86 o 
  -6   9   3        8.98       12.02     32.45 o 
  -5   9   3      205.19      187.51     28.45 o 
  -4   9   3      728.89      684.40     20.79 o 
  -3   9   3       75.91       88.25     15.01 o 
  -2   9   3      554.05      605.79     18.86 o 
  -1   9   3       58.36       58.16     10.80 o 
   0   9   3     1290.02     1331.16     19.82 o 
   1   9   3        7.94        7.95     11.24 o 
   2   9   3     1233.60     1267.27     32.85 o 
   3   9   3       95.45       77.33     19.63 o 
   4   9   3     1449.12     1510.47     37.26 o 
   5   9   3     1277.68     1306.13     36.86 o 
   6   9   3      909.32      967.98     33.25 o 
   7   9   3      698.14      747.62     31.65 o 
   8   9   3      207.50      196.72     22.44 o 
   9   9   3       32.81       31.65     28.45 o 
  10   9   3       16.53       23.64     28.45 o 
  11   9   3      269.87      273.25     31.65 o 
  12   9   3      155.32      137.42     39.26 o 
  13   9   3       41.84       36.06     44.47 o 
  14   9   3       23.14       25.24     50.88 o 
  -7  10   3      410.71      431.10     40.07 o 
  -6  10   3       24.87       14.42     37.66 o 
  -5  10   3      328.84      304.50     31.25 o 
  -4  10   3        1.19       -4.87     18.27 o 
  -3  10   3      357.08      399.52     18.47 o 
  -2  10   3      358.94      327.87     17.33 o 
  -1  10   3     1494.58     1584.23     23.46 o 
   0  10   3     1304.50     1314.39     38.06 o 
   1  10   3      654.88      665.10     19.40 o 
   2  10   3     1571.75     1517.89     41.67 o 
   3  10   3        6.52        0.40     20.83 o 
   4  10   3      240.30      237.59     22.44 o 
   5  10   3       26.75       10.82     22.44 o 
   6  10   3       81.15       57.69     26.04 o 
   7  10   3        2.56        3.21     26.84 o 
   8  10   3      136.58      144.64     29.25 o 
   9  10   3       23.54       48.08     32.45 o 
  10  10   3      125.60      139.43     30.45 o 
  11  10   3        5.27       10.82     34.86 o 
  12  10   3      111.91      169.48     40.47 o 
  13  10   3        0.78       10.82     44.87 o 
  14  10   3       42.89       58.09     52.89 o 
  15  10   3        0.72       -5.21     60.50 o 
  -4  11   3        3.12       -2.40     28.85 o 
  -3  11   3     1225.57     1314.95     39.66 o 
  -2  11   3        4.42        2.80     24.04 o 
  -1  11   3      138.49      151.08     17.17 o 
   0  11   3      130.05       98.63     16.54 o 
   1  11   3      756.84      803.97     31.45 o 
   2  11   3       65.66       53.18     15.39 o 
   3  11   3      293.68      324.56     17.22 o 
   4  11   3      173.72      144.24     22.44 o 
   5  11   3       31.35       27.24     23.64 o 
   6  11   3      316.79      256.42     26.84 o 
   7  11   3       97.16       86.54     26.04 o 
   8  11   3      438.98      426.30     32.85 o 
   9  11   3       81.51       73.72     35.66 o 
  10  11   3      220.22      181.90     33.25 o 
  11  11   3       17.94        9.62     41.27 o 
  12  11   3       36.38       54.89     44.47 o 
  13  11   3       76.80       42.87     48.48 o 
  14  11   3      336.41      377.42     54.89 o 
  15  11   3       29.22       11.62     64.51 o 
  -4  12   3      237.52      229.57     32.85 o 
  -3  12   3       62.12       56.49     30.05 o 
  -2  12   3      132.66      140.23     27.24 o 
  -1  12   3        1.50       -8.41     26.04 o 
   0  12   3      171.34      175.47     18.88 o 
   1  12   3      177.54      172.92     18.14 o 
   2  12   3      149.66      139.22     17.85 o 
   3  12   3      391.15      402.42     25.04 o 
   4  12   3        9.81        6.23     17.42 o 
   5  12   3      592.11      602.18     32.45 o 
   6  12   3        1.06        2.00     31.25 o 
   7  12   3      121.48       78.53     30.45 o 
   8  12   3       73.22       53.69     36.06 o 
   9  12   3      236.58      213.15     37.66 o 
  10  12   3      389.92      378.22     41.67 o 
  11  12   3      518.47      613.00     42.87 o 
  12  12   3      262.22      233.18     45.67 o 
  13  12   3        5.44       -7.21     56.89 o 
  14  12   3      181.02      206.34     59.70 o 
  15  12   3       10.95       33.65     69.31 o 
  -3  13   3      166.86      171.08     34.46 o 
  -2  13   3      192.75      215.55     32.05 o 
  -1  13   3       40.64       34.86     30.85 o 
   0  13   3      313.19      328.87     21.96 o 
   1  13   3      278.89      230.42     21.36 o 
   2  13   3       69.15       79.62     21.51 o 
   3  13   3       34.04       36.33     21.83 o 
   4  13   3      309.40      307.40     21.76 o 
   5  13   3      244.10      218.82     21.51 o 
   6  13   3       15.75       -3.21     36.86 o 
   7  13   3      205.46      209.94     38.06 o 
   8  13   3       19.93       -2.40     34.46 o 
   9  13   3      371.56      358.59     37.26 o 
  10  13   3        0.04       -4.01     41.67 o 
  11  13   3      672.90      782.88     49.68 o 
  12  13   3       45.61       34.06     55.69 o 
  13  13   3       10.53        6.81     61.30 o 
  14  13   3      105.51      120.20     64.10 o 
  -3  14   3      662.89      677.11     42.47 o 
  -2  14   3       93.99      127.81     38.06 o 
  -1  14   3      155.71      168.27     37.26 o 
   0  14   3      324.48      328.94     34.46 o 
   1  14   3       90.24       89.23     25.69 o 
   2  14   3      564.42      595.05     26.40 o 
   3  14   3      147.69      112.29     23.62 o 
   4  14   3      654.69      645.81     50.48 o 
   5  14   3        1.67       -1.73     24.73 o 
   6  14   3        2.72        1.47     24.24 o 
   7  14   3      251.67      210.74     39.26 o 
   8  14   3      159.41      182.30     45.27 o 
   9  14   3      252.61      195.92     48.88 o 
  10  14   3        0.40       -4.01     53.29 o 
  11  14   3      151.54      173.88     49.68 o 
  12  14   3       35.88        8.41     60.10 o 
  -2  15   3       21.14        2.40     47.28 o 
  -1  15   3      239.83      288.07     44.07 o 
   0  15   3       18.73       30.05     41.27 o 
   1  15   3      565.70      644.65     40.87 o 
   2  15   3      104.54      101.63     29.45 o 
   3  15   3        1.01        6.54     29.07 o 
   4  15   3      249.16      255.31     29.16 o 
   5  15   3        0.14       18.83     39.26 o 
   6  15   3       84.84       65.86     29.72 o 
   7  15   3       38.10       26.47     31.48 o 
   8  15   3      215.17      181.12     29.72 o 
   9  15   3       10.86        4.81     50.88 o 
  10  15   3       64.28       88.54     52.49 o 
  11  15   3       32.98       -6.41     60.90 o 
  -2  16   3       82.58       55.29     56.09 o 
  -1  16   3       58.95       71.72     51.68 o 
   0  16   3      272.58      259.62     49.28 o 
   1  16   3      238.67      281.66     46.08 o 
   2  16   3        0.80       11.22     46.08 o 
   3  16   3      229.83      267.72     34.75 o 
   4  16   3      238.79      233.87     33.60 o 
   5  16   3      182.86      159.49     32.63 o 
   6  16   3      120.56      117.72     33.88 o 
   7  16   3      210.20      196.02     33.54 o 
   8  16   3      217.21      177.44     36.76 o 
   9  16   3       27.45       17.36     36.68 o 
   0  17   3       27.54       11.22     59.70 o 
   1  17   3       90.14      113.39     57.29 o 
   2  17   3       31.40       38.86     54.49 o 
   3  17   3       19.16       19.63     54.09 o 
   4  17   3       16.96       -2.64     39.51 o 
   5  17   3       42.55       62.05     40.22 o 
  -5 -15   4       77.45       59.30     51.28 o 
  -4 -15   4       39.38       53.69     52.09 o 
 -10 -14   4        4.50        4.41     56.49 o 
  -9 -14   4       53.14       76.12     52.09 o 
  -8 -14   4        9.94       -2.00     50.48 o 
  -7 -14   4       12.94        8.01     48.88 o 
  -6 -14   4        2.96       18.43     47.28 o 
  -5 -14   4      276.91      260.02     45.27 o 
  -4 -14   4       13.25       20.03     43.27 o 
  -3 -14   4        3.03       10.02     42.87 o 
  -2 -14   4       12.68       16.43     44.87 o 
  -1 -14   4        0.94        7.61     44.47 o 
   0 -14   4        9.39        5.61     47.28 o 
   1 -14   4        0.36        3.61     51.28 o 
   2 -14   4      128.08      100.96     51.68 o 
 -12 -13   4       29.01       52.49     70.52 o 
 -11 -13   4       27.96       19.63     41.96 o 
 -10 -13   4      190.36      180.76     37.69 o 
  -9 -13   4       77.65       97.76     46.48 o 
  -8 -13   4      109.21      105.77     42.07 o 
  -7 -13   4       42.52       42.47     40.07 o 
  -6 -13   4       11.31        7.21     38.86 o 
  -5 -13   4      196.15      190.31     39.66 o 
  -4 -13   4       38.56       30.85     37.26 o 
  -3 -13   4      360.78      338.95     36.06 o 
  -2 -13   4      235.18      251.21     36.46 o 
  -1 -13   4      210.91      173.88     37.26 o 
   0 -13   4      100.27       57.29     41.67 o 
   1 -13   4       32.89        4.41     41.27 o 
   2 -13   4       63.39       27.65     43.27 o 
   4 -13   4      151.21      145.44     53.69 o 
 -12 -12   4       39.94       15.22     64.51 o 
 -11 -12   4        1.47       -1.60     37.33 o 
 -10 -12   4      108.28      111.91     32.96 o 
  -9 -12   4        1.17        6.41     31.28 o 
  -8 -12   4      168.86      162.11     29.16 o 
  -7 -12   4        7.78        0.00     36.06 o 
  -6 -12   4      242.45      202.33     33.25 o 
  -5 -12   4       64.02       73.72     33.65 o 
  -4 -12   4      201.43      190.31     31.65 o 
  -3 -12   4      465.15      492.80     34.46 o 
  -2 -12   4       48.95       58.90     31.65 o 
  -1 -12   4      345.93      314.91     34.46 o 
   0 -12   4        7.40       -4.01     33.65 o 
   1 -12   4      100.41       97.36     35.66 o 
   2 -12   4       21.68       14.02     38.86 o 
   3 -12   4       54.78       34.86     41.67 o 
   4 -12   4       45.50       37.66     44.07 o 
   5 -12   4       99.45       71.72     47.28 o 
   6 -12   4        4.16       -6.01     52.09 o 
   7 -12   4      106.25      123.80     60.90 o 
 -12 -11   4      218.15      260.02     57.29 o 
 -11 -11   4       15.68       19.82     32.63 o 
 -10 -11   4      156.51      163.09     28.56 o 
  -9 -11   4       12.98       10.53     27.63 o 
  -8 -11   4      134.43      101.29     25.80 o 
  -7 -11   4       49.23       36.12     23.33 o 
  -6 -11   4       66.42       80.13     30.85 o 
  -5 -11   4        7.99       -7.21     28.45 o 
  -4 -11   4      179.61      177.49     27.65 o 
  -3 -11   4        1.65        2.80     27.24 o 
  -2 -11   4      992.93      993.22     42.07 o 
  -1 -11   4       30.75       31.25     27.65 o 
   0 -11   4      194.86      188.71     29.65 o 
   1 -11   4      310.77      302.89     31.65 o 
   2 -11   4      167.03      124.60     32.85 o 
   3 -11   4      608.03      649.86     38.46 o 
   5 -11   4      334.18      302.89     42.47 o 
   6 -11   4      210.21      172.28     44.47 o 
   7 -11   4       38.34       44.07     50.48 o 
   8 -11   4       16.43       10.82     57.29 o 
 -11 -10   4      181.09      208.96     28.48 o 
 -10 -10   4       72.82       60.76     25.69 o 
  -9 -10   4      139.28      147.98     24.15 o 
  -8 -10   4       42.89       37.75     22.32 o 
  -7 -10   4       96.69      127.44     20.19 o 
  -6 -10   4      561.73      552.32     23.43 o 
  -5 -10   4      586.88      576.54     31.25 o 
  -4 -10   4      232.37      243.60     24.44 o 
  -3 -10   4      149.88      146.64     24.44 o 
  -2 -10   4      854.66      869.42     36.46 o 
  -1 -10   4        3.85       17.23     26.04 o 
   0 -10   4      291.03      262.43     26.44 o 
   1 -10   4       47.73       42.47     27.24 o 
   2 -10   4      645.28      703.15     36.06 o 
   3 -10   4        3.25        2.00     29.65 o 
   4 -10   4      343.78      299.29     32.05 o 
   5 -10   4      158.73      181.50     33.25 o 
   6 -10   4       43.98       21.23     40.07 o 
   7 -10   4      207.34      199.13     42.87 o 
   8 -10   4        0.41       -5.61     48.88 o 
   9 -10   4      110.24      105.37     55.69 o 
 -11  -9   4      193.94      193.40     26.08 o 
 -10  -9   4       17.73       13.10     23.44 o 
  -9  -9   4      480.62      468.67     25.84 o 
  -8  -9   4       48.11       34.12     19.54 o 
  -7  -9   4     1067.14     1064.75     42.87 o 
  -6  -9   4      414.07      393.04     18.96 o 
  -5  -9   4      109.46      115.53     16.31 o 
  -4  -9   4      102.40       82.13     20.83 o 
  -3  -9   4      416.89      387.83     25.64 o 
  -2  -9   4      282.91      309.30     24.04 o 
  -1  -9   4      330.08      316.52     24.84 o 
   0  -9   4      266.84      251.61     23.64 o 
   1  -9   4       58.75       40.87     22.44 o 
   2  -9   4        9.69       17.23     25.24 o 
   3  -9   4      620.05      613.80     32.45 o 
   4  -9   4      435.35      437.51     30.45 o 
   5  -9   4        6.02       -0.40     30.05 o 
   6  -9   4      101.40       95.36     32.45 o 
   7  -9   4      261.21      252.81     38.86 o 
   8  -9   4      104.64       83.34     42.07 o 
 -11  -8   4       20.86       28.85     37.26 o 
 -10  -8   4      362.32      359.45     20.60 o 
  -9  -8   4      517.87      525.21     32.85 o 
  -8  -8   4       14.42        4.39     17.42 o 
  -7  -8   4      402.36      397.43     18.43 o 
  -6  -8   4      537.21      551.52     19.90 o 
  -5  -8   4     3519.45     3800.92     43.63 o 
  -4  -8   4       92.10       85.74     18.03 o 
  -3  -8   4      781.33      883.44     31.65 o 
  -2  -8   4        4.04        3.21     18.03 o 
  -1  -8   4      302.52      301.69     22.04 o 
   0  -8   4       12.56       31.25     18.03 o 
   1  -8   4     1241.01     1315.75     39.66 o 
   2  -8   4      552.54      562.12     28.85 o 
   3  -8   4       34.68       24.84     21.64 o 
   4  -8   4        2.60       -6.81     23.24 o 
   5  -8   4       56.56       58.09     27.24 o 
   6  -8   4      339.76      343.76     30.45 o 
   7  -8   4        9.40        0.40     32.05 o 
   8  -8   4       89.08      111.38     36.46 o 
  10  -8   4       76.92       72.92     54.89 o 
 -10  -7   4      123.59      118.99     30.05 o 
  -9  -7   4      290.11      306.90     26.44 o 
  -8  -7   4      478.23      475.02     18.19 o 
  -7  -7   4      107.98       87.39     14.44 o 
  -6  -7   4     2535.75     2762.39     79.93 o 
  -5  -7   4      228.70      258.02     13.69 o 
  -4  -7   4       81.17       94.32     12.02 o 
  -3  -7   4     1635.98     1770.09     39.66 o 
  -2  -7   4        2.44        2.40     16.03 o 
  -1  -7   4      818.58      845.78     29.65 o 
   0  -7   4        1.98       -1.60     17.23 o 
   1  -7   4      650.59      663.88     28.05 o 
   2  -7   4       55.48       82.94     18.83 o 
   3  -7   4       16.69        9.22     20.43 o 
   4  -7   4       62.95       55.29     22.04 o 
   5  -7   4      437.35      448.33     27.24 o 
   6  -7   4        1.50       -1.60     26.84 o 
   7  -7   4      115.54       97.36     28.85 o 
   8  -7   4       16.65        8.81     32.05 o 
  10  -7   4      190.38      183.90     48.08 o 
  11  -7   4       37.70       39.66     49.28 o 
 -10  -6   4     1302.30     1349.00     37.66 o 
  -9  -6   4      100.50       76.12     24.44 o 
  -8  -6   4      212.97      218.76     22.44 o 
  -7  -6   4      118.98       97.57     12.51 o 
  -6  -6   4        3.79        3.54     11.92 o 
  -5  -6   4      275.25      267.55     13.82 o 
  -4  -6   4     1122.95     1229.25     24.84 o 
  -3  -6   4     1562.34     1707.19     36.06 o 
  -2  -6   4     2106.25     2221.63     41.27 o 
  -1  -6   4      359.48      308.50     18.03 o 
   0  -6   4      366.34      383.43     20.43 o 
   1  -6   4       49.79       55.69     14.82 o 
   2  -6   4       91.57       96.16     15.22 o 
   3  -6   4     1553.22     1570.96     39.26 o 
   4  -6   4       71.88       41.67     18.83 o 
   5  -6   4      869.18      850.19     31.65 o 
   6  -6   4       46.30       36.86     22.04 o 
   7  -6   4      683.82      660.28     31.65 o 
   8  -6   4       19.51       10.42     28.85 o 
  10  -6   4      103.65      133.02     39.66 o 
  11  -6   4        5.76       13.22     46.48 o 
  12  -6   4       11.80        3.21     58.09 o 
 -10  -5   4        5.66       23.24     26.44 o 
  -9  -5   4      447.32      440.32     22.84 o 
  -8  -5   4      383.10      391.44     21.23 o 
  -7  -5   4       66.75       57.29     18.03 o 
  -6  -5   4      787.11      832.47     41.47 o 
  -5  -5   4        4.87        5.47     10.30 o 
  -4  -5   4     2627.74     2675.40     38.86 o 
  -3  -5   4      201.03      219.16     14.82 o 
  -2  -5   4      744.34      838.57     24.44 o 
  -1  -5   4      236.53      193.92     14.42 o 
   0  -5   4      411.33      452.74     19.63 o 
   1  -5   4       33.74       14.02     13.22 o 
   2  -5   4     1901.91     1826.58     38.06 o 
   3  -5   4      159.73      153.05     15.22 o 
   4  -5   4     1444.24     1375.85     35.26 o 
   5  -5   4       30.89       40.07     17.23 o 
   6  -5   4      349.88      367.80     22.84 o 
   7  -5   4      232.72      223.97     21.64 o 
   9  -5   4      602.70      615.00     34.86 o 
  10  -5   4       20.95       -2.80     38.86 o 
  11  -5   4       51.33       50.88     40.07 o 
  12  -5   4       12.62       10.42     46.08 o 
  -9  -4   4      845.80      821.74     26.04 o 
  -8  -4   4      149.55      110.98     18.43 o 
  -7  -4   4       60.39       57.29     16.03 o 
  -6  -4   4       22.08       18.43     15.22 o 
  -5  -4   4     1612.97     1605.21     28.45 o 
  -4  -4   4        3.25        5.57      8.27 o 
  -3  -4   4       33.70       50.48     10.42 o 
  -2  -4   4     4269.71     4620.34     48.88 o 
  -1  -4   4        3.81        0.40     10.82 o 
   0  -4   4     3162.09     3291.77     43.27 o 
   1  -4   4     2718.83     3020.53     43.27 o 
   2  -4   4     2740.42     2718.44     42.47 o 
   3  -4   4      308.36      282.86     16.83 o 
   4  -4   4      298.19      308.50     18.43 o 
   5  -4   4       25.19        3.61     16.43 o 
   6  -4   4      619.82      635.04     26.04 o 
   7  -4   4      151.40      137.83     20.03 o 
   8  -4   4     1882.27     1903.91     47.28 o 
   9  -4   4      504.72      576.54     33.25 o 
  10  -4   4       28.87       17.63     33.65 o 
  11  -4   4       60.92       58.90     35.66 o 
  12  -4   4       19.37       14.42     42.87 o 
  13  -4   4       84.61       94.15     50.08 o 
  -9  -3   4      116.08      139.03     18.83 o 
  -8  -3   4      454.24      455.54     18.43 o 
  -7  -3   4      121.17      112.58     14.02 o 
  -6  -3   4     1049.57     1065.34     23.64 o 
  -5  -3   4     1153.21     1173.61     33.05 o 
  -4  -3   4        8.34        3.82      7.30 o 
  -3  -3   4     5409.57     5838.73     48.88 o 
  -2  -3   4       73.33       60.90      8.81 o 
  -1  -3   4     3244.27     3865.91     41.27 o 
   0  -3   4     1060.46     1127.04     24.04 o 
   1  -3   4     2791.74     3225.27     40.87 o 
   2  -3   4     1506.92     1276.08     26.84 o 
   3  -3   4     3003.43     3121.50     42.87 o 
   4  -3   4     2269.64     2083.80     37.26 o 
   5  -3   4      222.71      216.75     16.43 o 
   6  -3   4     2532.97     2479.25     44.87 o 
   8  -3   4      164.92      201.53     21.23 o 
   9  -3   4       55.54       55.29     27.24 o 
  10  -3   4       96.80       88.14     31.65 o 
  11  -3   4       22.55       28.45     36.86 o 
  12  -3   4        2.50        0.40     43.27 o 
  13  -3   4        3.48        6.41     49.28 o 
  14  -3   4        2.27      -11.22     57.69 o 
  -8  -2   4      275.57      252.81     14.42 o 
  -7  -2   4       39.39       36.86     13.22 o 
  -6  -2   4     1782.29     1796.93     26.04 o 
  -5  -2   4     1565.04     1575.37     24.04 o 
  -4  -2   4     3718.27     3823.39    116.19 o 
  -3  -2   4      176.55      178.29      9.22 o 
  -2  -2   4       15.46        5.61      6.81 o 
  -1  -2   4     5932.50     6625.22     48.08 o 
   0  -2   4       16.56        8.41      7.21 o 
   1  -2   4     1707.75     1705.18     27.65 o 
   2  -2   4      410.75      381.02     14.82 o 
   3  -2   4     4236.11     4578.68     48.48 o 
   4  -2   4      396.96      459.55     18.03 o 
   5  -2   4      139.06      114.59     12.82 o 
   6  -2   4      584.40      600.18     24.04 o 
   7  -2   4        5.18        0.40     18.43 o 
   8  -2   4      518.83      628.63     28.45 o 
   9  -2   4       30.55       10.82     25.24 o 
  10  -2   4      377.10      373.41     29.25 o 
  11  -2   4        3.30       -2.80     33.65 o 
  12  -2   4       45.61       38.86     36.06 o 
  13  -2   4        3.17       22.84     42.87 o 
  14  -2   4        5.46      -10.42     55.29 o 
 -10  -1   4      530.07      535.27     23.64 o 
  -9  -1   4        9.75       19.23     19.23 o 
  -8  -1   4     1066.18     1021.39     14.82 o 
  -7  -1   4      125.44      123.69      8.33 o 
  -6  -1   4      661.98      750.48     11.82 o 
  -5  -1   4      826.66     1019.26     16.83 o 
  -4  -1   4     2412.35     2553.77     24.04 o 
  -3  -1   4      175.34      167.87      7.21 o 
  -2  -1   4    10693.80    11814.09     52.49 o 
  -1  -1   4      114.12      125.00      7.21 o 
   0  -1   4       92.22       68.11      6.81 o 
   1  -1   4     5232.88     5542.65     42.87 o 
   2  -1   4        0.62        4.41      8.01 o 
   3  -1   4       26.41       14.02      9.62 o 
   4  -1   4      141.37      153.33     18.63 o 
   5  -1   4       89.06      114.19     12.42 o 
   6  -1   4        0.90       -1.60     13.22 o 
   7  -1   4     1392.30     1409.10     34.86 o 
   8  -1   4       81.12       74.52     18.83 o 
   9  -1   4      577.28      518.85     28.05 o 
  10  -1   4      293.34      272.04     25.64 o 
  11  -1   4       17.62       14.02     31.65 o 
  12  -1   4      182.07      223.97     35.66 o 
  13  -1   4       62.39       82.13     42.87 o 
  14  -1   4      155.17      184.70     50.88 o 
  15  -1   4        1.48       -9.62     57.69 o 
 -10   0   4       77.29       84.74     16.00 o 
  -9   0   4      984.61     1037.29     27.65 o 
  -8   0   4       89.54       73.72     15.22 o 
  -7   0   4      391.68      446.33     15.63 o 
  -6   0   4      937.15      921.91     18.83 o 
  -5   0   4     1081.11     1053.32     16.83 o 
  -4   0   4      352.68      292.72      5.19 o 
  -3   0   4       26.52       32.85      4.01 o 
  -2   0   4       33.38       42.87      4.01 o 
  -1   0   4      235.93      205.54      6.81 o 
   0   0   4      779.61      772.40      8.27 o 
   1   0   4     1789.29     1756.15     14.60 o 
   2   0   4       84.19       98.21      5.52 o 
   3   0   4      824.89      897.47     19.23 o 
   4   0   4     1225.94     1124.64     23.24 o 
   5   0   4     1027.10     1021.27     25.24 o 
   6   0   4     1899.19     1888.68     35.66 o 
   7   0   4       12.77        0.40     16.03 o 
   8   0   4        0.43        0.40     18.83 o 
   9   0   4      621.98      617.81     28.85 o 
  10   0   4      130.39      117.39     26.04 o 
  11   0   4      458.08      384.23     30.05 o 
  12   0   4      111.25       97.76     34.46 o 
  13   0   4      162.89      156.26     38.06 o 
  14   0   4        3.18       -4.41     48.88 o 
  15   0   4       16.77       21.23     56.89 o 
 -10   1   4        3.12        4.48     16.77 o 
  -9   1   4       56.04       65.08     14.00 o 
  -8   1   4       14.24       18.03     16.43 o 
  -7   1   4      547.46      529.26     17.63 o 
  -6   1   4        1.12        3.61     11.22 o 
  -5   1   4      964.46     1130.25     18.43 o 
  -4   1   4       62.72       47.28      6.81 o 
  -2   1   4      461.76      481.59     10.42 o 
  -1   1   4     2109.37     2039.33     21.64 o 
   0   1   4       24.17       11.22      5.21 o 
   1   1   4      260.89      288.59      6.21 o 
   2   1   4     2046.36     1877.95     16.27 o 
   3   1   4     1603.49     1607.55     23.44 o 
   4   1   4     1159.40     1232.47     20.23 o 
   5   1   4      730.70      819.63     20.23 o 
   6   1   4     1164.28     1143.87     27.65 o 
   7   1   4        4.71       -1.60     15.22 o 
   8   1   4        7.52        7.21     16.43 o 
   9   1   4     1170.45     1232.01     36.86 o 
  10   1   4      170.15      162.67     22.04 o 
  11   1   4       93.61       96.56     27.24 o 
  12   1   4        5.79        2.40     34.06 o 
  13   1   4       93.49       53.29     39.66 o 
  14   1   4       10.85        7.61     46.08 o 
  15   1   4      115.39      117.79     51.68 o 
 -11   2   4      184.92      168.68     28.85 o 
 -10   2   4       63.43       81.58     18.39 o 
  -9   2   4      546.73      577.20     24.44 o 
  -8   2   4       14.64       19.53     12.66 o 
  -7   2   4       39.21       33.32     10.95 o 
  -6   2   4       10.22        1.20     11.62 o 
  -4   2   4       38.73       52.49      5.21 o 
  -3   2   4      246.95      191.51      7.21 o 
  -2   2   4       14.00        4.01      5.21 o 
  -1   2   4      440.61      417.88     10.82 o 
   0   2   4       90.59      105.77      6.41 o 
   1   2   4     2165.21     2169.94     25.24 o 
   2   2   4      421.91      446.94      8.78 o 
   3   2   4     1089.29     1168.14     15.83 o 
   4   2   4      179.99      160.95      7.12 o 
   5   2   4     2017.89     2135.59     25.84 o 
   6   2   4     1958.58     1917.84     38.86 o 
   7   2   4      541.77      523.50     12.88 o 
   8   2   4      654.94      658.68     26.84 o 
   9   2   4       20.23        2.40     19.23 o 
  10   2   4        2.02       -3.21     23.24 o 
  11   2   4      125.84       81.73     29.25 o 
  12   2   4      182.90      196.32     30.05 o 
  13   2   4      203.39      188.31     38.46 o 
  14   2   4        2.22       21.64     45.67 o 
  15   2   4       51.17       61.70     52.09 o 
  16   2   4        1.65       21.23     62.50 o 
 -11   3   4       21.99       18.83     31.25 o 
 -10   3   4      124.93      139.19     18.67 o 
  -9   3   4      107.75      122.57     16.24 o 
  -8   3   4       75.67       66.55     13.97 o 
  -7   3   4      253.02      256.42     18.83 o 
  -6   3   4      407.91      433.51     20.83 o 
  -5   3   4      334.05      320.32      7.56 o 
  -4   3   4     1293.60     1359.35     30.45 o 
  -3   3   4     1294.48     1219.23     14.60 o 
  -2   3   4       52.18       55.90      3.18 o 
  -1   3   4       26.01       14.02      6.41 o 
   0   3   4     2005.32     2325.40     26.84 o 
   1   3   4     1445.82     1484.02     22.44 o 
   2   3   4      624.50      628.23     15.63 o 
   3   3   4       66.03       59.97      4.41 o 
   4   3   4     1863.34     2039.06     21.07 o 
   5   3   4      651.11      562.34     12.31 o 
   6   3   4      189.35      172.50     15.22 o 
   7   3   4      582.39      608.62     14.22 o 
   8   3   4     1610.75     1554.99     22.20 o 
   9   3   4      175.45      171.96     10.86 o 
  10   3   4      257.19      247.60     23.64 o 
  11   3   4      102.67       65.71     28.85 o 
  12   3   4       36.59       36.86     32.85 o 
  13   3   4       34.40       20.43     36.46 o 
  14   3   4        1.66       -3.61     44.07 o 
  15   3   4        9.82       -2.40     49.68 o 
  16   3   4       40.65       73.32     62.90 o 
 -11   4   4       31.67       21.64     34.86 o 
 -10   4   4       66.75       99.20     20.63 o 
  -9   4   4      353.71      331.03     17.54 o 
  -8   4   4       17.89        3.21     23.24 o 
  -7   4   4        3.69        6.41     20.43 o 
  -6   4   4      681.68      663.70     26.24 o 
  -5   4   4     1125.22     1142.26     15.46 o 
  -4   4   4     2201.15     2049.10     31.65 o 
  -3   4   4       17.88        9.75      5.73 o 
  -2   4   4      317.15      346.17      6.52 o 
  -1   4   4     7638.75     7705.42     34.29 o 
   0   4   4     6487.74     6711.36     50.88 o 
   1   4   4    12787.50    13101.39     65.71 o 
   2   4   4      975.44      975.19     17.63 o 
   3   4   4      669.39      600.87     10.29 o 
   4   4   4        0.98        4.46      5.10 o 
   5   4   4      739.64      732.00     19.63 o 
   6   4   4       52.17       60.36      8.57 o 
   7   4   4      908.86      994.54     18.19 o 
   8   4   4      383.68      357.03     12.82 o 
   9   4   4      526.51      548.53     15.71 o 
  10   4   4     1128.25     1145.87     38.06 o 
  11   4   4        1.25       -1.20     26.84 o 
  12   4   4      386.78      393.04     32.85 o 
  13   4   4       11.14       12.82     37.66 o 
  14   4   4      106.70      130.61     44.47 o 
  15   4   4       29.51       40.47     50.88 o 
 -11   5   4       35.29       47.68     36.86 o 
 -10   5   4      144.27      149.03     23.08 o 
  -9   5   4       15.26        0.00     28.85 o 
  -8   5   4      847.51      899.87     34.46 o 
  -7   5   4       11.09       13.22     22.44 o 
  -6   5   4     1188.34     1254.45     35.26 o 
  -5   5   4        2.52        2.44      9.10 o 
  -4   5   4      548.98      594.97     23.24 o 
  -3   5   4      675.35      675.68     12.74 o 
  -2   5   4      372.89      314.97      7.19 o 
  -1   5   4     2250.62     2419.75     22.03 o 
   0   5   4     1972.75     1958.29     55.49 o 
   1   5   4     1161.84     1165.50     23.24 o 
   2   5   4     2735.97     2697.60     32.05 o 
   3   5   4      636.51      613.40     15.63 o 
   4   5   4      344.79      314.91     11.22 o 
   5   5   4      190.56      157.86     12.02 o 
   6   5   4       26.55       30.05     10.82 o 
   7   5   4      974.74      947.15     24.44 o 
   8   5   4       60.04       43.67     13.22 o 
   9   5   4      209.84      232.38     15.63 o 
  10   5   4      773.31      687.52     22.44 o 
 -11   6   4      169.39      166.67     40.87 o 
 -10   6   4       22.82       30.71     25.61 o 
  -9   6   4     1461.33     1646.29     48.48 o 
  -8   6   4      616.83      666.69     33.25 o 
  -7   6   4        3.57        2.80     25.64 o 
  -6   6   4      159.55      143.03     21.23 o 
  -5   6   4      243.44      274.17     11.16 o 
  -4   6   4     1292.20     1363.71     20.09 o 
  -3   6   4      604.71      613.76     13.86 o 
  -2   6   4     4523.22     4726.51     48.48 o 
  -1   6   4       27.71       32.94      6.43 o 
   0   6   4      459.75      383.30     18.63 o 
   1   6   4       89.54      102.99     10.22 o 
   2   6   4     1812.73     1798.48     29.05 o 
   3   6   4     5353.27     5382.79     47.68 o 
   4   6   4      770.76      766.45     18.43 o 
   7   6   4      804.86      768.86     24.04 o 
   8   6   4      211.99      187.11     15.22 o 
   9   6   4     2919.67     3061.00     46.08 o 
  10   6   4      491.46      405.46     20.03 o 
 -11   7   4      116.61      105.37     45.67 o 
 -10   7   4      341.35      363.39     41.67 o 
  -9   7   4      160.87      149.04     37.26 o 
  -8   7   4      387.16      382.22     31.25 o 
  -7   7   4      500.01      516.44     30.85 o 
  -6   7   4       84.36       59.70     24.44 o 
  -5   7   4      991.76      982.42     19.49 o 
  -4   7   4       77.25       68.97     11.47 o 
  -3   7   4     1383.50     1511.57     22.87 o 
  -2   7   4      126.17      122.38      7.90 o 
  -1   7   4      418.51      443.97     10.43 o 
   0   7   4      920.23      956.58     18.14 o 
   1   7   4     3290.41     3628.30     34.06 o 
   2   7   4    10412.72    10598.83    262.63 o 
   3   7   4      278.55      248.83     15.83 o 
   4   7   4      249.18      238.79     17.63 o 
   8   7   4      258.60      244.80     17.23 o 
   9   7   4      238.15      223.16     18.43 o 
  10   7   4      642.15      666.29     26.04 o 
 -11   8   4        3.65       -7.21     51.28 o 
 -10   8   4      295.89      320.52     47.28 o 
  -9   8   4        0.66        6.41     41.67 o 
  -8   8   4      271.28      227.97     35.66 o 
  -7   8   4      129.23      122.20     32.85 o 
  -6   8   4      158.50      187.91     29.65 o 
  -5   8   4      498.90      540.48     30.45 o 
  -4   8   4       23.49       19.30     13.49 o 
  -3   8   4      661.70      689.95     18.15 o 
  -2   8   4      263.49      237.22      9.99 o 
  -1   8   4     2111.77     2242.73     22.62 o 
   0   8   4       82.45       90.60      8.69 o 
   1   8   4      834.84      834.81     19.43 o 
   2   8   4     1343.11     1447.53     23.37 o 
   3   8   4      199.40      192.53     29.65 o 
   4   8   4     1595.44     1666.32     37.26 o 
   5   8   4      640.62      602.98     24.84 o 
   6   8   4     1712.74     1679.94     39.26 o 
   7   8   4      117.38      125.81     22.04 o 
   9   8   4      146.71      129.41     20.03 o 
  10   8   4      813.13      801.31     29.25 o 
  12   8   4       18.20       20.03     35.26 o 
  13   8   4      107.47       61.70     39.66 o 
  14   8   4       66.68       41.67     47.28 o 
  15   8   4        7.36        6.01     54.89 o 
 -11   9   4        1.72       21.23     58.09 o 
 -10   9   4      116.63      126.61     54.09 o 
  -9   9   4        4.41        9.62     47.68 o 
  -8   9   4      120.69      120.60     40.47 o 
  -7   9   4       16.64       10.02     37.26 o 
  -6   9   4      407.91      435.51     32.45 o 
  -5   9   4        5.61       -6.81     28.05 o 
  -4   9   4      391.13      396.60     17.10 o 
  -3   9   4       70.83       68.17     14.51 o 
  -2   9   4     2458.79     2543.49     26.30 o 
  -1   9   4      771.44      828.17     16.25 o 
   0   9   4       21.03       17.68     10.06 o 
   1   9   4     1278.10     1324.64     24.16 o 
   2   9   4       36.05       26.13     12.30 o 
   3   9   4     1515.49     1535.71     36.86 o 
   4   9   4      613.18      598.58     26.84 o 
   5   9   4     2473.45     2637.51     50.08 o 
   6   9   4     1696.66     1902.31     44.87 o 
   7   9   4      276.11      272.44     23.64 o 
   8   9   4       94.95       74.12     25.64 o 
   9   9   4       32.29       28.05     26.04 o 
  10   9   4       97.09       92.75     18.25 o 
  11   9   4        6.94       -4.05     20.76 o 
  12   9   4      122.05      100.56     38.06 o 
  13   9   4      116.78      135.82     44.47 o 
  14   9   4      155.56      133.02     48.08 o 
  15   9   4      130.99      147.44     56.89 o 
 -10  10   4       28.55       30.05     62.10 o 
  -9  10   4       82.59      111.38     53.69 o 
  -8  10   4      501.59      538.48     47.68 o 
  -7  10   4      127.07      111.38     42.87 o 
  -6  10   4      242.27      236.39     37.66 o 
  -4  10   4       40.02       35.57     18.23 o 
  -3  10   4        0.05       -2.29     16.64 o 
  -2  10   4      138.25      126.79     15.68 o 
  -1  10   4      434.87      491.85     20.43 o 
   0  10   4      832.48      890.09     18.02 o 
   1  10   4      466.88      485.71     14.50 o 
   2  10   4      174.18      166.27     19.63 o 
   3  10   4       20.76       26.44     20.83 o 
   4  10   4      179.15      163.87     23.24 o 
   5  10   4     1586.56     1698.77     44.07 o 
   6  10   4      571.29      573.74     30.05 o 
   7  10   4      491.41      486.79     30.45 o 
   8  10   4       15.16       15.22     29.25 o 
   9  10   4     1594.84     1806.15     51.28 o 
  10  10   4        5.72       11.62     32.45 o 
  11  10   4      179.48      162.74     22.69 o 
  12  10   4      111.91       82.13     42.87 o 
  13  10   4      117.13      130.21     44.87 o 
  14  10   4       37.86       37.66     51.68 o 
  15  10   4        7.86       14.02     62.50 o 
  -7  11   4      286.71      291.28     46.08 o 
  -6  11   4       80.24       54.49     41.27 o 
  -5  11   4       46.78       49.28     39.66 o 
  -4  11   4      287.75      306.78     21.85 o 
  -3  11   4        1.69        0.02     20.48 o 
  -2  11   4      171.01      161.25     17.79 o 
  -1  11   4      136.84      114.17     14.13 o 
   0  11   4      660.70      633.67     20.40 o 
   1  11   4       25.35       26.78     15.63 o 
   2  11   4      388.97      378.70     17.66 o 
   3  11   4      215.41      145.44     24.84 o 
   4  11   4      235.85      223.16     22.44 o 
   5  11   4       17.00       -2.80     24.44 o 
   6  11   4     2122.28     2292.94     53.29 o 
   7  11   4      852.69      850.19     36.46 o 
   8  11   4     1033.74     1123.03     43.27 o 
   9  11   4      376.42      386.63     32.85 o 
  10  11   4      119.26      110.98     36.46 o 
  11  11   4      204.37      224.37     36.86 o 
  12  11   4       91.28       83.74     44.07 o 
  13  11   4      274.28      312.91     50.48 o 
  14  11   4       34.21       38.46     58.90 o 
  -3  12   4      181.26      135.02     28.45 o 
  -2  12   4        2.58        1.60     28.45 o 
  -1  12   4      109.89       93.57     19.68 o 
   0  12   4       33.30       33.63     19.04 o 
   1  12   4     1171.92     1234.99     28.47 o 
   2  12   4       84.16       94.63     18.36 o 
   3  12   4      501.24      484.28     20.91 o 
   4  12   4      491.06      483.19     31.25 o 
   5  12   4      118.25      115.39     30.85 o 
   6  12   4      119.03      114.59     28.45 o 
   7  12   4       81.97       54.89     32.85 o 
   8  12   4      596.92      558.51     35.66 o 
   9  12   4       40.56       60.50     36.46 o 
  10  12   4      154.02      147.04     36.46 o 
  11  12   4      101.31      116.19     43.27 o 
  12  12   4       53.34       30.45     48.08 o 
  13  12   4      118.20      121.40     51.68 o 
  14  12   4        1.09        3.61     61.70 o 
  15  12   4       73.37      104.57     71.32 o 
  -3  13   4      107.26      128.21     35.26 o 
  -2  13   4       80.24       76.12     32.85 o 
  -1  13   4      607.85      691.53     34.46 o 
   0  13   4       28.70        7.25     22.17 o 
   1  13   4      151.92      146.84     20.87 o 
   2  13   4       68.92       80.26     20.42 o 
   3  13   4      402.82      370.43     21.44 o 
   4  13   4       43.95       40.93     20.29 o 
   5  13   4      230.99      193.52     35.26 o 
   6  13   4      174.07      190.31     31.65 o 
   7  13   4        0.81        7.21     36.46 o 
   8  13   4      629.69      623.42     39.66 o 
   9  13   4        1.89        8.01     43.27 o 
  10  13   4      176.89      164.67     42.07 o 
  11  13   4       11.87       25.64     50.48 o 
  12  13   4      245.32      254.82     52.89 o 
  13  13   4        0.39        0.00     61.70 o 
  14  13   4       20.12       36.06     64.10 o 
  -2  14   4      218.30      175.09     38.06 o 
  -1  14   4      159.46      184.30     36.46 o 
   0  14   4       69.99       56.49     34.06 o 
   1  14   4      254.34      277.32     25.30 o 
   2  14   4      371.98      385.51     25.09 o 
   3  14   4       31.85       27.23     24.00 o 
   4  14   4      110.33       89.58     23.43 o 
   5  14   4      149.89      133.90     24.41 o 
   6  14   4       29.32        6.01     34.86 o 
   7  14   4       88.30       56.49     37.26 o 
   8  14   4      104.45       82.13     45.67 o 
   9  14   4       25.93       36.06     46.48 o 
  10  14   4      149.49      122.20     52.09 o 
  11  14   4      279.02      214.75     50.08 o 
  12  14   4      195.63      233.58     60.90 o 
  -2  15   4      177.60      147.84     45.27 o 
  -1  15   4       12.67        3.21     42.47 o 
   0  15   4      107.61      101.77     40.07 o 
   1  15   4      173.16      162.46     28.81 o 
   2  15   4       51.09       31.86     28.29 o 
   3  15   4      280.18      293.55     28.49 o 
   4  15   4       24.70       18.82     29.26 o 
   5  15   4      159.95      179.81     27.31 o 
   6  15   4       21.47       11.54     29.26 o 
   7  15   4       90.79      110.71     30.03 o 
   8  15   4       18.92        6.41     45.67 o 
   9  15   4       11.27       -5.61     51.28 o 
  10  15   4      121.24       77.73     50.88 o 
  11  15   4      103.89       65.31     60.50 o 
  -1  16   4       82.79      106.57     52.09 o 
   0  16   4       64.24       85.74     48.08 o 
   1  16   4        6.45       17.63     46.88 o 
   2  16   4      328.38      290.27     33.88 o 
   3  16   4       50.54       48.25     33.09 o 
   4  16   4        6.36        4.06     32.28 o 
   5  16   4      207.84      195.48     34.04 o 
   6  16   4       30.16       19.26     32.63 o 
   7  16   4       78.03       80.35     34.10 o 
   8  16   4       14.46        7.65     36.96 o 
   9  16   4       66.95       59.47     38.79 o 
   0  17   4       16.28      -10.82     58.50 o 
   1  17   4       12.86        2.80     56.09 o 
   2  17   4       15.01       32.85     53.29 o 
   3  17   4        0.05        0.85     39.70 o 
   4  17   4        1.79        0.46     39.15 o 
   5  17   4       71.82       74.73     39.27 o 
   6  17   4      340.28      348.21     41.00 o 
  -8 -14   5      150.12      143.43     52.89 o 
  -7 -14   5       10.48       18.43     52.09 o 
  -6 -14   5      409.06      362.59     49.68 o 
  -5 -14   5        2.24        8.01     48.48 o 
  -4 -14   5      140.42      145.84     46.08 o 
  -3 -14   5       40.45       30.05     48.88 o 
  -2 -14   5       36.87       29.65     50.08 o 
  -1 -14   5      171.88      152.25     50.08 o 
   0 -14   5        6.68       -1.60     53.29 o 
 -11 -13   5      168.25      129.01     58.09 o 
 -10 -13   5        5.99        6.01     53.69 o 
  -9 -13   5       64.17       34.46     49.28 o 
  -8 -13   5      191.11      144.24     45.27 o 
  -7 -13   5       88.57       88.54     46.08 o 
  -6 -13   5      173.36      184.30     43.67 o 
  -5 -13   5       29.62       40.87     42.07 o 
  -4 -13   5      280.58      225.97     39.26 o 
  -3 -13   5       11.83        8.81     39.66 o 
  -2 -13   5       11.66        0.00     41.27 o 
  -1 -13   5       34.63       30.05     41.67 o 
   0 -13   5      130.05      124.60     41.67 o 
   1 -13   5      115.26       98.96     46.08 o 
   2 -13   5       58.55       56.09     46.48 o 
   3 -13   5       89.57       72.52     54.09 o 
 -11 -12   5      123.23      127.01     52.09 o 
 -10 -12   5       15.28        8.41     47.28 o 
  -9 -12   5      113.45      106.57     42.87 o 
  -8 -12   5       59.01       36.06     40.87 o 
  -7 -12   5       33.53       46.08     39.26 o 
  -6 -12   5       81.12       58.09     38.06 o 
  -5 -12   5        9.88       15.22     36.06 o 
  -4 -12   5      285.82      287.67     34.86 o 
  -3 -12   5      141.59      140.23     33.25 o 
  -2 -12   5       73.08       42.87     34.46 o 
  -1 -12   5       10.57        6.01     36.06 o 
   0 -12   5      399.08      374.61     37.66 o 
   1 -12   5        8.41        4.41     37.26 o 
   2 -12   5      300.76      289.27     39.26 o 
   3 -12   5      116.42       99.76     45.27 o 
   4 -12   5      263.88      234.78     49.28 o 
   5 -12   5       54.52       40.47     53.29 o 
   6 -12   5       48.82       55.69     59.30 o 
 -10 -11   5       66.99       51.68     41.67 o 
  -9 -11   5       40.92       24.84     37.66 o 
  -8 -11   5       82.68       68.91     36.06 o 
  -7 -11   5      446.97      478.78     32.85 o 
  -6 -11   5        6.46       -9.22     32.85 o 
  -5 -11   5      514.34      456.35     32.05 o 
  -4 -11   5      164.07      152.65     31.25 o 
  -3 -11   5     1180.63     1245.23     47.28 o 
  -2 -11   5      262.64      241.59     31.25 o 
  -1 -11   5      215.20      189.91     29.25 o 
   0 -11   5      127.21      119.80     32.85 o 
   1 -11   5       72.30       70.52     32.05 o 
   2 -11   5      453.24      487.60     35.66 o 
   4 -11   5      412.66      429.50     38.06 o 
   5 -11   5       19.39       22.44     42.87 o 
   6 -11   5       68.26       77.73     47.68 o 
   7 -11   5        2.30        2.00     53.69 o 
 -11 -10   5      130.97      133.42     49.68 o 
 -10 -10   5      203.51      140.67     27.92 o 
  -9 -10   5       68.97       41.91     25.66 o 
  -8 -10   5      270.01      243.20     30.45 o 
  -7 -10   5       37.21       24.44     29.65 o 
  -6 -10   5       59.98       36.06     28.85 o 
  -5 -10   5      540.95      598.18     32.85 o 
  -4 -10   5       63.70       55.69     26.44 o 
  -3 -10   5      385.72      405.06     28.85 o 
  -2 -10   5        2.09        6.01     26.44 o 
  -1 -10   5     1536.82     1621.85     49.28 o 
   0 -10   5        0.29        6.41     28.85 o 
   1 -10   5      243.82      235.58     28.45 o 
   2 -10   5      166.21      123.00     30.05 o 
   4 -10   5      252.88      266.03     36.06 o 
   5 -10   5      220.61      234.78     38.06 o 
   6 -10   5      333.26      388.63     40.07 o 
   7 -10   5        0.53        6.01     45.27 o 
   8 -10   5       21.67       31.65     53.69 o 
 -11  -9   5       25.28       27.24     44.47 o 
 -10  -9   5      572.17      552.24     25.38 o 
  -9  -9   5      114.73       80.39     22.62 o 
  -8  -9   5      382.40      373.81     21.46 o 
  -7  -9   5        8.93       18.03     26.44 o 
  -6  -9   5      350.50      411.07     27.65 o 
  -5  -9   5      341.58      322.93     25.24 o 
  -4  -9   5      143.09      117.79     22.44 o 
  -3  -9   5      614.24      614.60     30.85 o 
  -2  -9   5      987.85     1032.89     37.66 o 
  -1  -9   5      698.08      723.58     33.25 o 
   0  -9   5      150.45      100.16     24.44 o 
   1  -9   5      461.70      453.94     29.65 o 
   2  -9   5        9.31        5.21     24.84 o 
   4  -9   5        3.67        2.80     31.65 o 
   5  -9   5      306.87      316.52     32.45 o 
   6  -9   5       68.12       59.30     34.86 o 
   7  -9   5       94.20       78.53     41.67 o 
   8  -9   5       38.98       31.25     44.07 o 
 -10  -8   5       46.16       47.75     22.61 o 
  -9  -8   5      524.44      524.80     21.56 o 
  -8  -8   5       83.15       68.31     18.67 o 
  -7  -8   5      506.55      452.46     19.73 o 
  -6  -8   5     2675.84     2854.26     55.29 o 
  -5  -8   5      124.31      104.97     21.23 o 
  -4  -8   5      747.63      849.79     32.85 o 
  -3  -8   5       26.36       17.23     19.23 o 
  -2  -8   5      173.98      191.11     19.63 o 
  -1  -8   5      384.64      405.86     24.84 o 
   0  -8   5      969.36      971.19     34.86 o 
   1  -8   5      336.10      348.97     25.64 o 
   2  -8   5      431.96      413.07     26.84 o 
   4  -8   5      446.37      421.09     29.25 o 
   5  -8   5      365.79      368.20     28.05 o 
   6  -8   5        0.32        0.40     32.85 o 
   7  -8   5      262.37      225.17     33.25 o 
   8  -8   5        0.60        1.20     40.47 o 
  10  -8   5       28.49        2.80     57.69 o 
 -10  -7   5       20.28        3.21     32.05 o 
  -9  -7   5       54.88       36.99     18.48 o 
  -8  -7   5      394.84      381.51     17.57 o 
  -7  -7   5     1639.98     1700.37     85.14 o 
  -6  -7   5       16.83       29.84     14.71 o 
  -5  -7   5     1347.85     1338.59     36.46 o 
  -4  -7   5       33.08       30.85     17.23 o 
  -3  -7   5       17.83       16.83     17.23 o 
  -2  -7   5     1083.84     1122.23     33.65 o 
  -1  -7   5      140.83      146.24     18.43 o 
   0  -7   5      749.23      780.88     29.65 o 
   1  -7   5       17.18        4.81     20.03 o 
   2  -7   5      808.56      750.43     30.85 o 
   4  -7   5       38.84       38.86     24.04 o 
   5  -7   5      496.94      492.00     28.85 o 
   6  -7   5       97.38       54.89     28.85 o 
   7  -7   5      102.74       69.71     29.25 o 
   8  -7   5       54.45       30.45     35.66 o 
  10  -7   5       64.07       55.29     51.28 o 
  11  -7   5      110.01      122.60     53.69 o 
 -10  -6   5      410.08      435.11     30.05 o 
  -9  -6   5       67.99       64.38     16.36 o 
  -8  -6   5       92.02       75.31     15.11 o 
  -7  -6   5      158.79      133.66     14.02 o 
  -6  -6   5     2939.33     3075.03     87.74 o 
  -5  -6   5     1175.23     1171.91     31.65 o 
  -4  -6   5       79.57       71.32     15.63 o 
  -3  -6   5      939.05      913.89     28.45 o 
  -2  -6   5       28.16       34.86     15.63 o 
  -1  -6   5      207.07      206.34     17.23 o 
   0  -6   5      495.76      490.00     22.84 o 
   1  -6   5      606.55      676.30     26.44 o 
   2  -6   5      523.59      536.48     25.24 o 
   3  -6   5      357.83      333.34     22.04 o 
   4  -6   5       38.82       24.44     21.64 o 
   5  -6   5      314.59      297.69     23.64 o 
   6  -6   5      797.43      727.19     32.45 o 
   7  -6   5       11.27        9.62     28.45 o 
   8  -6   5      245.23      211.95     29.65 o 
   9  -6   5       53.26        6.01     40.07 o 
  10  -6   5      127.08      112.58     41.27 o 
  11  -6   5        1.12        2.00     46.88 o 
  -9  -5   5      147.65      118.24     15.06 o 
  -8  -5   5        5.36       10.08     13.92 o 
  -7  -5   5       79.56       67.23     12.03 o 
  -6  -5   5       17.23       17.78     11.74 o 
  -5  -5   5       12.09       10.02     14.02 o 
  -4  -5   5      160.93      151.05     13.62 o 
  -3  -5   5        9.77       17.23     13.62 o 
  -2  -5   5      686.92      743.21     24.44 o 
  -1  -5   5       12.13       26.44     13.62 o 
   0  -5   5      284.26      277.25     17.23 o 
   1  -5   5      123.87      123.00     14.02 o 
   2  -5   5       69.67       76.12     15.22 o 
   3  -5   5     2753.32     2740.88     48.48 o 
   4  -5   5      656.95      703.55     28.05 o 
   5  -5   5      921.62      948.35     32.45 o 
   6  -5   5      920.49      970.38     34.46 o 
   7  -5   5       22.73       21.64     24.84 o 
   9  -5   5       21.86        7.61     34.46 o 
  10  -5   5      190.03      159.46     40.47 o 
  11  -5   5       91.05       88.54     46.08 o 
  12  -5   5       70.63      104.97     52.09 o 
  -9  -4   5        0.21        0.80     22.04 o 
  -8  -4   5      302.43      287.31     12.41 o 
  -7  -4   5       62.65       60.90     10.59 o 
  -6  -4   5        5.08        8.99     10.67 o 
  -5  -4   5       58.90       54.49     12.02 o 
  -4  -4   5      207.66      222.76     14.02 o 
  -3  -4   5      975.62     1089.38     25.64 o 
  -2  -4   5     1011.35     1050.52     25.64 o 
  -1  -4   5       27.37        6.01     11.62 o 
   0  -4   5     3277.93     3461.25     46.88 o 
   1  -4   5     2468.80     2522.92     41.67 o 
   3  -4   5     3024.16     3048.58     47.68 o 
   4  -4   5      174.68      138.23     15.22 o 
   5  -4   5     1163.93     1167.11     33.65 o 
   6  -4   5      320.33      287.27     21.64 o 
   7  -4   5       17.38       14.02     20.83 o 
   8  -4   5      470.77      451.94     29.25 o 
   9  -4   5       42.87       40.47     32.45 o 
  10  -4   5      123.54      110.98     36.86 o 
  11  -4   5        4.14        2.40     42.47 o 
  12  -4   5       53.39       58.09     48.88 o 
  13  -4   5        3.90       -5.61     58.09 o 
  -8  -3   5        5.26        0.80     17.23 o 
  -7  -3   5      348.62      373.15     13.22 o 
  -6  -3   5        4.38        3.12      8.76 o 
  -5  -3   5        2.02        5.61     10.82 o 
  -4  -3   5     4883.04     5192.88     48.48 o 
  -3  -3   5      126.31      130.61     10.42 o 
  -2  -3   5     3887.63     4069.04     44.07 o 
  -1  -3   5     1396.29     1625.85     29.25 o 
   0  -3   5      852.44     1115.42     25.24 o 
   1  -3   5      416.38      466.76     18.03 o 
   2  -3   5       22.15        7.21     12.02 o 
   3  -3   5      520.15      524.06     20.83 o 
   4  -3   5      338.97      272.85     17.63 o 
   5  -3   5      274.64      272.44     17.63 o 
   6  -3   5       31.33       30.85     18.03 o 
   7  -3   5      571.40      629.83     27.65 o 
   8  -3   5      128.74      138.63     23.24 o 
   9  -3   5      115.79       81.73     26.44 o 
  10  -3   5      122.35       93.75     28.45 o 
  11  -3   5       14.26       47.68     34.86 o 
  12  -3   5        7.43        6.81     42.07 o 
  13  -3   5        5.53       -2.00     52.49 o 
  -8  -2   5      631.04      601.78     18.03 o 
  -7  -2   5      819.19      880.24     20.43 o 
  -6  -2   5      706.82      702.35     17.23 o 
  -5  -2   5      963.21      861.81     18.43 o 
  -4  -2   5     1227.66     1239.22     21.64 o 
  -3  -2   5       30.11       26.44      8.41 o 
  -2  -2   5      783.88      808.92     18.43 o 
  -1  -2   5     3936.14     4162.80     41.27 o 
   0  -2   5     1829.11     1885.48     29.65 o 
   1  -2   5        1.75        2.80      9.62 o 
   2  -2   5     1328.19     1335.78     27.24 o 
   3  -2   5       23.72       28.85     11.22 o 
   4  -2   5      472.70      426.70     19.23 o 
   5  -2   5      268.22      245.20     16.83 o 
   6  -2   5       88.74       80.13     15.63 o 
   7  -2   5       19.03       14.42     19.23 o 
   8  -2   5       41.21       28.45     23.24 o 
   9  -2   5      131.47      114.99     26.44 o 
  10  -2   5        7.30       18.03     27.24 o 
  11  -2   5       19.56       12.02     35.26 o 
  12  -2   5        0.66       -5.21     42.07 o 
  13  -2   5       11.37        9.22     44.47 o 
  14  -2   5       42.29       62.10     56.49 o 
  -6  -1   5     1005.42      969.98     16.83 o 
  -5  -1   5       37.75       32.85      7.61 o 
  -4  -1   5     1272.07     1223.60     18.03 o 
  -3  -1   5       40.77       76.12      6.81 o 
  -2  -1   5     3599.66     3834.66     33.25 o 
  -1  -1   5     8459.76     9221.46     54.09 o 
   0  -1   5      669.73      691.13     16.43 o 
   1  -1   5       11.95       -0.40      8.41 o 
   2  -1   5       29.33       15.63      8.41 o 
   3  -1   5      210.70      179.09     12.02 o 
   4  -1   5       43.30       61.11      8.81 o 
   5  -1   5      387.53      391.44     18.83 o 
   6  -1   5      238.46      213.55     16.03 o 
   7  -1   5      303.21      307.70     20.83 o 
   8  -1   5       82.05       90.95     20.83 o 
   9  -1   5      165.72       95.36     22.44 o 
  10  -1   5        6.51        8.81     29.25 o 
  11  -1   5       46.64       36.46     30.05 o 
  12  -1   5        1.66       10.02     39.26 o 
  13  -1   5       85.82       60.90     42.87 o 
  14  -1   5        4.65        4.01     53.69 o 
  -9   0   5      272.92      248.81     19.63 o 
  -8   0   5        2.65        5.21     16.43 o 
  -7   0   5     1060.58     1064.94     21.23 o 
  -6   0   5      155.79      147.44     10.02 o 
  -5   0   5     2943.25     2814.90     67.51 o 
  -4   0   5      120.22      119.80      5.61 o 
  -3   0   5     2976.58     3021.33     22.44 o 
  -1   0   5       78.14       58.50      6.01 o 
   0   0   5     1917.56     1835.00     13.84 o 
   1   0   5        5.25       20.75      4.90 o 
   2   0   5     1292.28     1280.51     15.51 o 
   3   0   5       16.83       10.82      8.81 o 
   4   0   5     1633.59     1546.12     28.05 o 
   5   0   5       42.07       25.64     13.62 o 
   6   0   5      114.53       74.12     13.22 o 
   7   0   5      189.57      183.90     17.63 o 
   8   0   5       28.73       21.64     20.83 o 
   9   0   5      319.21      284.46     24.04 o 
  10   0   5      373.46      353.78     27.65 o 
  11   0   5       29.47        9.22     32.05 o 
  12   0   5       94.57      121.00     36.06 o 
  13   0   5      111.40       96.16     38.86 o 
  14   0   5       44.55       75.72     47.68 o 
  15   0   5       18.14        9.22     61.30 o 
 -10   1   5      238.92      228.77     25.64 o 
  -9   1   5        0.91        8.41     19.23 o 
  -8   1   5     1048.00     1052.12     24.84 o 
  -7   1   5      125.18       97.76     13.22 o 
  -6   1   5     1168.45     1199.56     20.43 o 
  -5   1   5      444.82      390.64     11.22 o 
  -4   1   5      369.40      382.62      8.81 o 
  -1   1   5     4814.30     4821.47     37.26 o 
   0   1   5     1268.34     1350.32     17.03 o 
   1   1   5      792.33      693.16     12.22 o 
   2   1   5        0.17        3.46      4.79 o 
   3   1   5     2658.51     2284.23     21.10 o 
   4   1   5      300.04      353.38     15.22 o 
   5   1   5      105.28       89.75     13.22 o 
   6   1   5     2390.73     2183.97     38.06 o 
   7   1   5       27.42       14.02     15.22 o 
   8   1   5     1316.05     1253.25     34.46 o 
   9   1   5      235.02      246.00     22.84 o 
  10   1   5       45.27       25.24     23.64 o 
  11   1   5       15.41        9.62     30.45 o 
  12   1   5       53.77       58.50     36.06 o 
  13   1   5       13.91       22.44     41.67 o 
  14   1   5       99.45       98.56     48.88 o 
  15   1   5       12.95        4.01     58.90 o 
 -10   2   5       76.02       39.66     26.84 o 
  -9   2   5        4.96       -1.86     15.39 o 
  -8   2   5      281.73      259.22     13.17 o 
  -7   2   5        5.61        6.01     14.02 o 
  -6   2   5      865.67      921.10     20.03 o 
  -4   2   5        6.71        5.21      6.41 o 
  -3   2   5      121.44      113.79      6.81 o 
  -2   2   5     1783.82     1583.79     21.23 o 
  -1   2   5     2866.83     2637.11     28.05 o 
   0   2   5      348.46      409.87     12.42 o 
   1   2   5     1927.82     1973.22     26.44 o 
   2   2   5      107.56      146.70     10.22 o 
   3   2   5      730.51      673.38     12.17 o 
   4   2   5      165.21      182.47     11.82 o 
   5   2   5    16638.66    16835.09    386.83 o 
   6   2   5       53.81       61.37      8.23 o 
   7   2   5      465.39      418.21     12.96 o 
   8   2   5      332.45      365.00     21.23 o 
   9   2   5        3.22       -7.21     20.83 o 
  10   2   5      617.76      622.22     30.45 o 
  11   2   5      113.40      118.59     26.04 o 
  12   2   5      346.81      328.94     34.86 o 
  13   2   5        2.25      -11.22     36.06 o 
  14   2   5        2.09      -12.02     43.67 o 
  15   2   5       14.82       38.86     54.89 o 
 -10   3   5       15.31       17.23     29.25 o 
  -9   3   5      108.99       98.94     16.43 o 
  -8   3   5       18.75       14.09     14.54 o 
  -7   3   5      313.53      297.40     19.23 o 
  -6   3   5       89.56       76.12     16.83 o 
  -5   3   5       15.03       14.82      7.21 o 
  -4   3   5     1577.23     1525.69     20.03 o 
  -3   3   5      532.51      473.57     12.42 o 
  -2   3   5     3550.44     3532.57     33.25 o 
  -1   3   5       46.71       32.05      7.21 o 
   0   3   5     4588.40     4674.83     40.87 o 
   1   3   5     1335.02     1454.37     23.64 o 
   2   3   5     3369.90     3443.62     36.86 o 
   3   3   5     5805.73     5641.21     48.08 o 
   4   3   5     4311.63     4358.13     31.41 o 
   5   3   5     1121.05     1103.66     34.46 o 
   6   3   5       15.57       12.49      7.98 o 
   7   3   5     1640.06     1683.39     28.25 o 
   8   3   5        3.22        1.67     10.73 o 
   9   3   5     1321.99     1254.54     71.92 o 
  10   3   5      102.00       67.71     22.04 o 
  11   3   5      842.23      967.18     38.06 o 
  12   3   5        2.36        2.40     30.45 o 
  13   3   5       61.97       98.56     36.06 o 
  14   3   5       28.78       23.24     46.48 o 
  15   3   5        7.92       -0.40     51.28 o 
  16   3   5       60.33       54.89     60.50 o 
 -10   4   5      483.45      449.93     31.25 o 
  -9   4   5       19.68       14.67     18.64 o 
  -8   4   5       20.98       22.60     15.80 o 
  -7   4   5      597.05      627.42     27.65 o 
  -6   4   5       12.66       10.95      7.98 o 
  -5   4   5     1730.00     1769.04     75.32 o 
  -4   4   5      808.46      866.54     14.50 o 
  -3   4   5     1192.87     1039.72     15.85 o 
  -2   4   5      673.17      609.90      6.79 o 
  -1   4   5       52.68       57.03      6.35 o 
   0   4   5     1035.47     1090.68     15.71 o 
   1   4   5        6.10       18.23      6.23 o 
   2   4   5     1620.62     1597.68     36.26 o 
   3   4   5        2.08        0.80      5.64 o 
   4   4   5     2676.96     2630.33    103.57 o 
   5   4   5      694.48      631.83     19.23 o 
   6   4   5     3341.71     3359.63    101.77 o 
   7   4   5     1784.21     1860.06     43.67 o 
   8   4   5      812.45      830.90     18.38 o 
   9   4   5       53.95       42.59     12.53 o 
  10   4   5      257.74      250.55     14.82 o 
  11   4   5      345.42      368.60     28.05 o 
  12   4   5        3.17       18.83     34.06 o 
  13   4   5      582.51      658.68     40.07 o 
  14   4   5       92.45       81.73     46.08 o 
  15   4   5       68.75      106.97     49.68 o 
 -10   5   5       41.93       54.27     23.03 o 
  -9   5   5      387.62      351.14     21.23 o 
  -8   5   5        7.94       20.83     26.04 o 
  -7   5   5        5.10       15.63     22.84 o 
  -6   5   5      466.55      475.58     25.24 o 
  -5   5   5     1014.60     1013.98     39.06 o 
  -4   5   5      490.84      439.83     12.37 o 
  -3   5   5     1448.04     1466.08     13.01 o 
  -2   5   5     1270.80     1292.53     17.95 o 
  -1   5   5     1222.41     1253.51     16.43 o 
   0   5   5     2168.77     2278.52     34.46 o 
   1   5   5     5299.88     5495.37     49.28 o 
   2   5   5     1494.94     1732.43     26.84 o 
   3   5   5     1135.57      941.95     14.71 o 
   4   5   5     2496.89     2507.01     38.46 o 
   5   5   5      138.23      130.11      6.67 o 
   6   5   5     3006.60     3184.80     43.67 o 
   7   5   5      176.83      151.85     13.22 o 
   8   5   5     1361.96     1385.06     30.45 o 
   9   5   5        2.05        6.81     15.22 o 
  10   5   5       46.61       22.04     16.43 o 
 -10   6   5      222.63      257.06     26.15 o 
  -9   6   5      322.05      306.10     32.85 o 
  -8   6   5      113.05      128.61     28.45 o 
  -7   6   5        5.64       13.62     25.64 o 
  -6   6   5      768.54      832.16     32.85 o 
  -5   6   5      101.18       93.35     20.03 o 
  -4   6   5      390.91      354.39     14.22 o 
  -3   6   5     1019.48      977.87     12.19 o 
  -2   6   5      875.54      921.78     14.80 o 
  -1   6   5     2550.53     2768.72     76.12 o 
   0   6   5     2498.29     2441.62     25.44 o 
   1   6   5     2780.95     3172.38     41.67 o 
   2   6   5        0.28        6.41     11.22 o 
   3   6   5      287.49      205.54     12.42 o 
   4   6   5        1.09       -0.40     10.82 o 
   5   6   5     1848.33     1846.91     20.23 o 
   6   6   5     1090.11     1065.34     28.05 o 
   7   6   5      382.58      330.54     18.03 o 
   8   6   5      540.19      570.53     22.44 o 
   9   6   5       40.08       36.06     17.63 o 
  10   6   5      222.98      217.56     18.83 o 
 -10   7   5      144.60      141.15     28.81 o 
  -9   7   5      125.67      119.39     37.26 o 
  -8   7   5     2110.85     2298.55     57.29 o 
  -7   7   5       10.71       17.63     28.05 o 
  -6   7   5      282.95      301.69     26.04 o 
  -5   7   5       67.32       71.32     24.04 o 
  -4   7   5     1571.57     1530.47     22.53 o 
  -3   7   5        7.29        8.01      8.46 o 
  -2   7   5      622.43      638.89     11.89 o 
  -1   7   5      205.43      187.39      7.82 o 
   0   7   5       85.25      106.19     10.15 o 
   1   7   5      901.34     1000.10     29.45 o 
   2   7   5     4978.64     5192.10     69.31 o 
   3   7   5     2815.68     2829.42     39.26 o 
   4   7   5      238.15      244.00     14.82 o 
   7   7   5      418.16      411.07     20.43 o 
   8   7   5      147.51      107.38     17.23 o 
   9   7   5      851.40      816.13     28.05 o 
  10   7   5     2017.19     1997.26     41.67 o 
 -10   8   5       13.07        8.41     48.88 o 
  -9   8   5      459.75      477.18     41.27 o 
  -8   8   5       33.04       44.07     36.06 o 
  -7   8   5      334.30      316.12     32.45 o 
  -6   8   5      277.71      279.66     29.65 o 
  -5   8   5      905.01      893.46     37.26 o 
  -4   8   5      674.29      674.95     17.79 o 
  -3   8   5      132.33      112.17     12.07 o 
  -2   8   5     3292.20     3340.47     34.80 o 
  -1   8   5        6.62       -1.06      9.21 o 
   0   8   5      594.57      590.48     16.14 o 
   1   8   5       61.01       65.33     11.33 o 
   2   8   5      388.41      372.58     26.64 o 
   3   8   5     1525.93     1508.22     23.51 o 
   4   8   5      370.64      370.67     13.74 o 
   8   8   5        7.70        6.81     18.43 o 
   9   8   5      633.36      652.26     26.84 o 
  10   8   5        1.41        2.00     22.84 o 
  11   8   5      472.56      493.21     25.64 o 
  15   8   5       30.50       64.10     56.49 o 
 -10   9   5       21.12        4.01     54.89 o 
  -9   9   5      126.17      150.25     47.28 o 
  -8   9   5      147.85       94.55     41.67 o 
  -7   9   5      221.06      233.18     35.26 o 
  -6   9   5       56.91       58.90     32.05 o 
  -5   9   5      720.88      728.39     36.06 o 
  -4   9   5      537.94      513.79     17.93 o 
  -3   9   5     1731.02     1722.80     37.26 o 
  -2   9   5     1113.87     1126.99     18.07 o 
  -1   9   5      142.67      127.25     10.27 o 
   0   9   5      659.21      623.44     14.26 o 
   1   9   5      487.87      536.05     17.10 o 
   2   9   5       97.00       87.95     13.45 o 
   3   9   5       97.16       76.95     12.60 o 
   4   9   5     1223.59     1338.99     36.06 o 
   5   9   5        5.11       -2.00     19.23 o 
   6   9   5       17.63        9.62     20.03 o 
   7   9   5      177.86      175.49     24.04 o 
   8   9   5       63.86       58.50     25.64 o 
   9   9   5        9.94        7.81     17.42 o 
  10   9   5      210.42      214.75     19.25 o 
  11   9   5      150.08      119.21     21.36 o 
  12   9   5       46.40       44.47     37.66 o 
  13   9   5      276.70      267.24     41.27 o 
  14   9   5      103.36      157.06     50.88 o 
  15   9   5       57.24       89.75     57.29 o 
 -10  10   5       58.04       76.52     63.70 o 
  -9  10   5       62.15       53.29     55.69 o 
  -8  10   5        5.54        2.80     46.88 o 
  -7  10   5      246.68      229.98     40.47 o 
  -6  10   5        2.36       -6.81     36.46 o 
  -5  10   5      514.50      496.41     34.46 o 
  -4  10   5       12.70       15.22     30.05 o 
  -3  10   5      158.38      132.01     17.04 o 
  -2  10   5      124.77      119.26     12.44 o 
  -1  10   5      977.18      980.67     18.49 o 
   0  10   5      197.18      210.36     11.65 o 
   1  10   5      680.61      699.08     16.30 o 
   2  10   5      217.38      182.30     15.30 o 
   3  10   5      189.48      174.69     22.84 o 
   4  10   5      865.81      868.62     32.05 o 
   5  10   5       84.09       65.31     24.84 o 
   6  10   5      885.29      916.30     35.26 o 
   7  10   5        2.18        3.21     27.24 o 
   8  10   5      123.95      133.42     29.65 o 
   9  10   5        0.62        7.61     28.05 o 
  10  10   5      346.86      306.29     26.04 o 
  11  10   5       67.63       54.85     23.78 o 
  12  10   5      107.77      107.78     38.46 o 
  13  10   5       36.90       31.65     45.67 o 
  14  10   5      124.70      147.44     50.48 o 
  15  10   5        4.20        0.00     60.50 o 
  16  10   5       70.59       90.95     70.92 o 
  -9  11   5       16.37       17.63     60.90 o 
  -8  11   5       78.14       84.14     53.29 o 
  -7  11   5       60.01       54.49     49.68 o 
  -6  11   5       47.08       29.65     43.67 o 
  -5  11   5        2.51        6.01     36.86 o 
  -4  11   5        0.94        3.61     34.86 o 
  -3  11   5       52.43       47.35     18.89 o 
  -2  11   5      406.64      376.52     15.09 o 
  -1  11   5      766.48      808.53     29.94 o 
   0  11   5       13.12       19.60     13.83 o 
   1  11   5      516.48      497.89     20.43 o 
   2  11   5        2.62      -10.82     25.24 o 
   3  11   5      490.41      466.76     27.65 o 
   4  11   5      189.02      177.09     23.24 o 
   5  11   5      513.57      615.40     32.45 o 
   6  11   5      764.39      844.18     35.66 o 
   7  11   5      214.49      198.72     30.85 o 
   8  11   5        2.25       -5.21     28.85 o 
   9  11   5      325.48      338.15     33.65 o 
  10  11   5      230.12      217.15     35.66 o 
  11  11   5        0.87       -4.85     25.98 o 
  12  11   5      158.95      151.85     41.27 o 
  13  11   5        8.08       -6.01     52.49 o 
  14  11   5       51.48       64.51     56.49 o 
  15  11   5       10.08       -7.21     66.91 o 
  -7  12   5        0.55       -8.41     53.69 o 
  -6  12   5      173.76      189.11     50.48 o 
  -5  12   5        0.36       -8.81     45.27 o 
  -4  12   5      118.47      133.82     42.47 o 
  -3  12   5      508.71      445.13     38.46 o 
  -2  12   5        6.92        4.66     21.04 o 
  -1  12   5      137.67      134.78     16.64 o 
   0  12   5      226.12      198.78     15.42 o 
   1  12   5      200.16      209.26     18.07 o 
   2  12   5      299.71      271.67     19.43 o 
   3  12   5      768.47      778.87     34.06 o 
   4  12   5      189.67      153.85     29.65 o 
   5  12   5     1065.30     1151.08     41.27 o 
   6  12   5       66.82       50.08     32.85 o 
   7  12   5     1338.59     1461.99     48.08 o 
   8  12   5       32.97       32.85     36.46 o 
   9  12   5       21.13        9.22     39.66 o 
  10  12   5       50.05       47.68     39.26 o 
  11  12   5       27.22       29.57     28.98 o 
  12  12   5       56.66       62.50     51.28 o 
  13  12   5        7.81       13.62     51.68 o 
  14  12   5       55.89       89.75     63.70 o 
  -2  13   5      401.53      396.25     30.85 o 
  -1  13   5       17.43        7.81     22.70 o 
   0  13   5      589.05      592.95     23.36 o 
   1  13   5       60.86       48.95     21.16 o 
   2  13   5      645.46      607.65     23.09 o 
   3  13   5       28.45       30.91     19.79 o 
   4  13   5      249.77      214.35     30.05 o 
   5  13   5      145.21      131.01     31.25 o 
   6  13   5        8.66       -2.80     33.65 o 
   7  13   5      314.58      284.06     32.45 o 
   8  13   5        0.54        2.80     41.27 o 
   9  13   5       90.96       85.34     43.27 o 
  11  13   5        1.76       11.22     49.28 o 
  12  13   5        8.01       14.02     52.09 o 
  13  13   5        8.52       23.64     62.10 o 
  14  13   5       32.66       16.43     64.10 o 
  -1  14   5       29.31       15.22     36.46 o 
   0  14   5      224.70      224.18     25.73 o 
   1  14   5        0.52        3.94     24.64 o 
   2  14   5       51.26       46.46     24.15 o 
   3  14   5        6.78        0.11     23.27 o 
   4  14   5      245.58      250.64     23.64 o 
   5  14   5       73.92       73.32     35.26 o 
   6  14   5        4.63        0.80     37.66 o 
   7  14   5       82.68       99.36     37.26 o 
   8  14   5       26.17        6.01     45.67 o 
   9  14   5      153.88      128.21     46.08 o 
  10  14   5       57.59       24.04     52.49 o 
  11  14   5       57.53       60.90     49.68 o 
  12  14   5       26.93       14.03     39.93 o 
  -1  15   5        3.21        2.40     43.67 o 
   0  15   5      103.84       95.76     40.87 o 
   1  15   5       45.41       52.71     29.66 o 
   2  15   5      189.78      157.91     28.85 o 
   3  15   5        7.82        0.07     28.41 o 
   4  15   5      110.72       98.56     28.01 o 
   5  15   5       27.84       18.50     27.37 o 
   6  15   5       58.96       48.88     28.98 o 
   7  15   5        0.10      -10.82     47.28 o 
   8  15   5       26.75        3.61     46.48 o 
   9  15   5      170.61      125.81     46.88 o 
  10  15   5      154.37      209.14     51.28 o 
  11  15   5        0.74       15.22     62.50 o 
  12  15   5       69.35       38.46     60.10 o 
   0  16   5        0.04        4.41     47.68 o 
   1  16   5       38.46       34.91     35.18 o 
   2  16   5      222.63      165.79     33.31 o 
   3  16   5       14.11       12.51     33.75 o 
   4  16   5       23.16       18.44     33.54 o 
   5  16   5       47.69       31.10     33.67 o 
   6  16   5       33.10       19.99     34.54 o 
   7  16   5       60.65       26.90     34.24 o 
   8  16   5       37.51        6.01     55.29 o 
   9  16   5       14.83      -10.82     62.50 o 
   0  17   5       19.26        9.62     56.89 o 
   1  17   5       47.00       50.08     54.49 o 
   2  17   5        2.82        3.23     40.10 o 
   3  17   5      169.84      140.45     39.47 o 
   4  17   5       28.90        5.15     38.33 o 
   5  17   5       46.33       55.57     38.04 o 
   6  17   5      120.31      108.31     37.53 o 
  -6 -14   6       14.34       10.02     52.89 o 
  -5 -14   6      228.82      235.58     50.08 o 
  -4 -14   6       67.38       76.52     50.48 o 
  -3 -14   6      147.96      176.29     53.29 o 
  -2 -14   6      146.77      135.82     50.88 o 
 -10 -13   6       21.64       16.43     58.90 o 
  -9 -13   6      162.12      188.71     52.89 o 
  -8 -13   6      302.73      280.06     50.88 o 
  -7 -13   6      425.98      439.12     46.08 o 
  -6 -13   6       59.56       80.53     45.27 o 
  -5 -13   6      178.99      147.84     44.07 o 
  -4 -13   6       50.02       32.05     44.87 o 
  -3 -13   6       31.91       70.52     42.87 o 
  -2 -13   6       19.71        2.80     46.48 o 
  -1 -13   6      330.44      358.18     46.48 o 
   0 -13   6      106.05       94.96     48.88 o 
   1 -13   6      120.96      114.59     49.68 o 
 -10 -12   6      237.47      191.51     51.68 o 
  -8 -12   6      319.77      314.11     44.47 o 
  -7 -12   6       20.48       32.45     42.07 o 
  -6 -12   6      316.59      266.03     38.46 o 
  -5 -12   6      104.45      109.38     37.66 o 
  -4 -12   6      376.25      318.12     38.86 o 
  -3 -12   6       18.91       28.05     38.06 o 
  -2 -12   6       13.38        2.00     36.86 o 
  -1 -12   6      188.10      161.86     36.86 o 
   0 -12   6        5.36        7.21     40.07 o 
   1 -12   6      274.82      246.00     43.27 o 
   3 -12   6      188.27      193.52     48.88 o 
   4 -12   6       99.80       96.16     50.88 o 
 -10 -11   6       27.43       13.22     46.08 o 
  -9 -11   6       99.84       70.52     42.07 o 
  -8 -11   6       58.32       70.11     38.06 o 
  -7 -11   6       17.16        5.21     36.06 o 
  -6 -11   6      148.71      143.43     34.46 o 
  -5 -11   6       63.51       66.91     34.46 o 
  -4 -11   6      441.25      464.76     33.25 o 
  -3 -11   6        2.12       17.63     32.45 o 
  -2 -11   6       25.78       26.04     32.85 o 
  -1 -11   6       68.60       76.93     31.25 o 
   0 -11   6       19.28       25.24     33.65 o 
   1 -11   6      331.72      278.86     36.86 o 
   2 -11   6      192.70      201.53     36.46 o 
   3 -11   6      462.48      529.26     38.46 o 
   4 -11   6       26.60       14.42     44.87 o 
   5 -11   6       44.60       44.47     49.28 o 
   6 -11   6        9.34        3.21     53.69 o 
  -9 -10   6      245.21      241.59     37.26 o 
  -8 -10   6       21.28        6.81     34.06 o 
  -7 -10   6        6.49       10.02     32.45 o 
  -6 -10   6      305.15      306.50     30.85 o 
  -5 -10   6       89.23       66.11     29.25 o 
  -4 -10   6       68.04      100.56     29.65 o 
  -3 -10   6      101.05       60.50     29.65 o 
  -2 -10   6     1351.33     1351.41     47.28 o 
  -1 -10   6       10.51        6.01     28.05 o 
   0 -10   6      119.57      111.78     30.45 o 
   1 -10   6      120.70       94.15     29.25 o 
   2 -10   6      176.69      196.72     33.65 o 
   3 -10   6       71.32       67.31     36.46 o 
   4 -10   6      126.18      130.61     38.46 o 
   5 -10   6      347.05      320.92     40.47 o 
   6 -10   6       15.47       37.26     44.87 o 
   7 -10   6       19.26        4.01     50.88 o 
   8 -10   6       39.12       55.69     57.29 o 
  -9  -9   6      333.59      310.51     32.45 o 
  -8  -9   6       10.30        3.21     29.65 o 
  -7  -9   6      225.97      221.96     28.05 o 
  -6  -9   6       16.70       27.24     27.24 o 
  -5  -9   6      252.81      275.65     26.44 o 
  -4  -9   6      107.76       84.14     24.84 o 
  -3  -9   6      384.82      367.40     27.24 o 
  -2  -9   6      146.11      154.25     26.04 o 
  -1  -9   6      572.84      570.53     31.25 o 
   0  -9   6        5.76        2.00     26.44 o 
   1  -9   6       35.71       39.26     28.05 o 
   2  -9   6      328.16      356.58     29.65 o 
   3  -9   6       55.63       26.84     30.85 o 
   4  -9   6      238.92      253.21     32.85 o 
   5  -9   6       74.07       59.70     36.06 o 
   6  -9   6       44.01       38.86     40.47 o 
   7  -9   6        5.50        3.61     44.87 o 
   8  -9   6       49.39       25.64     49.68 o 
  -9  -8   6      147.91      125.40     28.05 o 
  -8  -8   6       15.00       12.42     28.05 o 
  -7  -8   6      151.26      137.02     25.64 o 
  -6  -8   6      149.55      107.38     23.64 o 
  -5  -8   6      174.96      158.26     22.44 o 
  -4  -8   6       62.65       60.90     21.64 o 
  -3  -8   6       61.97       80.13     22.04 o 
  -2  -8   6      126.55       89.75     21.23 o 
  -1  -8   6      322.18      288.47     24.44 o 
   0  -8   6        9.16        2.00     23.24 o 
   1  -8   6      310.47      374.21     26.44 o 
   2  -8   6       15.04       20.43     24.84 o 
   3  -8   6       98.21       98.56     27.65 o 
   4  -8   6      299.61      293.68     28.85 o 
   5  -8   6        1.30       -5.21     31.65 o 
   6  -8   6      285.30      241.59     31.65 o 
   7  -8   6        4.02        1.60     36.46 o 
   8  -8   6       14.24        1.60     41.67 o 
  -9  -7   6      256.69      190.71     24.84 o 
  -8  -7   6      479.09      438.72     25.64 o 
  -7  -7   6      181.17      145.04     21.64 o 
  -6  -7   6      680.22      732.00     30.05 o 
  -5  -7   6      900.19      922.31     32.45 o 
  -4  -7   6       18.29       -4.41     19.63 o 
  -3  -7   6      523.94      560.52     26.84 o 
  -2  -7   6       50.17       47.68     19.63 o 
  -1  -7   6       65.79       51.28     19.23 o 
   0  -7   6       30.12       26.84     20.03 o 
   1  -7   6      297.58      266.84     22.84 o 
   2  -7   6      264.23      144.64     21.23 o 
   3  -7   6        3.24       -1.20     21.64 o 
   4  -7   6        9.42        1.20     25.24 o 
   5  -7   6      314.60      294.48     28.45 o 
   6  -7   6        1.46        3.21     30.05 o 
   7  -7   6       13.38        3.61     31.65 o 
   8  -7   6       13.37       12.82     35.66 o 
   9  -7   6       72.33       98.16     47.28 o 
  10  -7   6       30.91       18.43     51.28 o 
  -8  -6   6      533.45      625.42     26.44 o 
  -7  -6   6        7.74        8.01     20.83 o 
  -6  -6   6     1564.83     1559.75     37.66 o 
  -5  -6   6      223.52      231.18     18.83 o 
  -4  -6   6       37.94       38.06     17.23 o 
  -3  -6   6      196.84      198.32     17.23 o 
  -2  -6   6      426.09      444.33     22.44 o 
  -1  -6   6      144.42      114.59     16.83 o 
   0  -6   6       82.63       76.93     17.63 o 
   1  -6   6      276.37      284.06     20.83 o 
   2  -6   6       24.12       16.83     20.03 o 
   3  -6   6      819.55      649.46     28.45 o 
   4  -6   6       62.92       38.86     23.24 o 
   5  -6   6       12.37       11.22     24.44 o 
   6  -6   6       33.14       42.47     24.84 o 
   7  -6   6      381.05      314.11     28.85 o 
   8  -6   6       17.20       -2.40     34.06 o 
   9  -6   6      211.71      219.96     37.26 o 
  10  -6   6       72.37       51.28     43.27 o 
  11  -6   6       26.22       16.03     49.28 o 
  -8  -5   6     1206.68     1303.73     32.85 o 
  -7  -5   6        5.54        8.81     17.23 o 
  -6  -5   6       33.17       34.46     15.63 o 
  -5  -5   6     1828.47     1907.91     38.06 o 
  -4  -5   6      886.23      913.89     27.24 o 
  -3  -5   6        1.37       -4.81     14.82 o 
  -2  -5   6      360.74      391.84     20.03 o 
  -1  -5   6      131.69      123.40     14.42 o 
   0  -5   6     1110.60     1188.34     32.45 o 
   1  -5   6        1.81        1.20     16.03 o 
   3  -5   6     2147.82     2177.15     45.67 o 
   4  -5   6      240.01      219.56     19.23 o 
   5  -5   6      193.61      214.75     22.04 o 
   6  -5   6        5.77       40.47     22.84 o 
   7  -5   6      470.09      507.63     29.65 o 
   8  -5   6        1.84       -3.61     32.85 o 
   9  -5   6      155.43      171.88     38.06 o 
  10  -5   6       79.15       78.53     43.27 o 
  11  -5   6        4.45        2.00     49.28 o 
  12  -5   6        2.97        1.20     57.29 o 
  -7  -4   6      111.28      118.19     15.22 o 
  -6  -4   6       27.53       32.05     15.22 o 
  -5  -4   6     1146.38     1301.73     28.85 o 
  -4  -4   6      313.32      293.68     16.03 o 
  -3  -4   6      182.83      167.87     13.62 o 
  -2  -4   6     1292.07     1310.94     30.05 o 
  -1  -4   6      569.83      577.74     21.64 o 
   0  -4   6     1834.34     1839.00     36.46 o 
   1  -4   6      519.09      503.22     21.64 o 
   2  -4   6     3150.30     3178.39     49.28 o 
   3  -4   6     1309.64     1297.72     34.06 o 
   4  -4   6      884.42      859.40     30.05 o 
   5  -4   6      180.15      180.70     18.03 o 
   6  -4   6       10.97       -4.41     20.83 o 
   7  -4   6      330.34      307.70     24.84 o 
   8  -4   6        1.05        4.01     29.65 o 
   9  -4   6       72.80      100.16     34.06 o 
  10  -4   6        0.56       -5.21     38.86 o 
  11  -4   6       84.20       82.94     44.87 o 
  12  -4   6       14.07       28.45     51.68 o 
  -7  -3   6        4.70        6.41     14.42 o 
  -6  -3   6     1353.82     1321.36     26.44 o 
  -5  -3   6     1417.82     1597.81     28.85 o 
  -4  -3   6      460.51      455.94     16.83 o 
  -3  -3   6     5931.48     6242.19     56.09 o 
  -2  -3   6       10.45        9.62     10.82 o 
  -1  -3   6      226.51      234.38     14.02 o 
   0  -3   6     2245.51     2270.91     37.26 o 
   1  -3   6      335.91      314.11     16.83 o 
   2  -3   6     3742.43     3596.67     49.28 o 
   3  -3   6       52.07       34.06     12.82 o 
   4  -3   6     2377.70     2318.19     43.67 o 
   5  -3   6        0.88       -8.81     15.63 o 
   6  -3   6      132.86      151.45     18.43 o 
   7  -3   6      148.51      153.85     24.04 o 
   8  -3   6      209.80      216.35     26.84 o 
   9  -3   6      281.97      253.61     28.45 o 
  10  -3   6       48.46       64.91     31.25 o 
  11  -3   6       70.03       59.30     40.07 o 
  -6  -2   6      729.19      653.47     17.23 o 
  -5  -2   6     3628.50     3950.45     39.26 o 
  -4  -2   6      137.84      119.39      9.62 o 
  -3  -2   6     1236.42     1340.59     24.04 o 
  -2  -2   6      698.76      647.46     18.03 o 
  -1  -2   6     1426.96     1347.80     26.04 o 
   1  -2   6     1092.43      894.26     22.84 o 
   2  -2   6      510.16      514.84     19.63 o 
   3  -2   6     2078.77     1898.30     36.06 o 
   4  -2   6       95.59       70.52     14.42 o 
   5  -2   6      104.79       93.08     10.84 o 
   6  -2   6      218.04      201.13     19.63 o 
   7  -2   6       85.97       86.14     18.83 o 
   8  -2   6      187.83      227.17     24.84 o 
   9  -2   6       29.31       30.85     27.24 o 
  10  -2   6      466.76      460.35     31.65 o 
  11  -2   6        3.67       -4.01     37.66 o 
  12  -2   6       46.50       51.68     39.26 o 
  13  -2   6        2.78        2.40     51.28 o 
  14  -2   6       43.14       45.27     55.69 o 
  -6  -1   6      125.58      124.20      9.22 o 
  -5  -1   6     1214.62     1200.76     18.83 o 
  -4  -1   6      326.99      386.63     12.02 o 
  -3  -1   6     5359.40     6087.54     43.27 o 
  -2  -1   6     1511.31     1830.99     25.24 o 
  -1  -1   6      594.47      629.43     16.03 o 
   0  -1   6       93.82      113.39      9.62 o 
   1  -1   6      579.09      506.03     16.43 o 
   2  -1   6      211.31      207.14     13.22 o 
   3  -1   6     2061.64     1906.77     22.90 o 
   4  -1   6     1064.27      988.78     18.39 o 
   5  -1   6      382.35      348.17     18.03 o 
   6  -1   6       65.50       66.91     16.83 o 
   7  -1   6      792.10      824.95     30.05 o 
   8  -1   6       28.99       10.42     23.24 o 
   9  -1   6      472.44      468.77     28.05 o 
  10  -1   6      525.16      539.28     31.25 o 
  11  -1   6       14.05        5.21     35.66 o 
  12  -1   6      183.64      172.28     40.07 o 
  13  -1   6        2.16       -8.81     43.27 o 
  14  -1   6      111.93       88.95     57.29 o 
  -7   0   6      103.48       70.92     12.82 o 
  -4   0   6      518.37      514.44     10.42 o 
  -2   0   6     1363.10     1329.77     18.43 o 
  -1   0   6      254.33      240.01     10.02 o 
   0   0   6     5215.13     5278.45     36.46 o 
   1   0   6       52.70       34.75      7.81 o 
   2   0   6     1099.44      939.24     14.49 o 
   3   0   6     4139.07     3939.63     41.67 o 
   4   0   6      651.26      663.08     20.83 o 
   5   0   6     1023.68      933.92     26.04 o 
   6   0   6       40.76       30.05     14.82 o 
   7   0   6      225.02      199.13     19.63 o 
   8   0   6        1.56        6.41     20.03 o 
   9   0   6       43.20       62.90     21.64 o 
  10   0   6       58.56       45.67     26.44 o 
  11   0   6      353.18      375.01     29.65 o 
  12   0   6      136.39       97.36     34.46 o 
  13   0   6       53.20       51.68     41.67 o 
  14   0   6      153.41      139.43     50.48 o 
 -11   1   6       28.15       19.23     32.05 o 
 -10   1   6      121.56       82.94     27.24 o 
  -7   1   6     1278.81     1285.30     22.84 o 
  -6   1   6       15.21       12.82     10.42 o 
  -5   1   6      638.69      664.28     12.02 o 
   0   1   6      778.84      957.56     13.62 o 
   1   1   6      238.60      277.25      9.62 o 
   2   1   6      906.91      792.89     17.23 o 
   3   1   6      141.65      163.47     11.62 o 
   4   1   6      243.19      250.01     14.02 o 
   5   1   6      369.72      385.03     17.63 o 
   6   1   6      281.93      233.98     17.23 o 
   7   1   6      745.06      755.63     27.24 o 
   8   1   6      150.86      161.46     20.83 o 
   9   1   6      943.11      999.23     35.66 o 
  10   1   6       46.20       60.10     24.04 o 
  11   1   6      152.28      170.28     31.65 o 
  12   1   6       58.68       26.44     38.06 o 
  13   1   6      399.41      522.45     42.07 o 
  14   1   6       38.42       18.43     49.28 o 
  15   1   6      135.72      207.14     59.30 o 
 -11   2   6       62.99       64.51     34.86 o 
 -10   2   6       44.17       30.45     28.85 o 
  -9   2   6     1064.87     1104.20     36.06 o 
  -7   2   6      457.51      446.33     16.03 o 
  -6   2   6       22.91       18.83     12.02 o 
  -5   2   6      709.62      667.89     14.02 o 
  -3   2   6      327.00      340.16     11.62 o 
  -2   2   6      279.92      241.59     10.42 o 
  -1   2   6      802.21      675.10     16.43 o 
   0   2   6     1077.63     1191.55     22.04 o 
   1   2   6     2074.75     2238.45     30.45 o 
   2   2   6       60.17       65.94      5.95 o 
   3   2   6      611.25      625.61     19.23 o 
   4   2   6     2065.24     2087.79     24.24 o 
   5   2   6      539.01      618.03     14.49 o 
   6   2   6     1304.08     1140.35     19.33 o 
   7   2   6       22.71       18.43     18.43 o 
   8   2   6     1157.26     1193.55     34.86 o 
   9   2   6      219.03      198.72     22.44 o 
  10   2   6      305.34      313.71     26.44 o 
  11   2   6      494.56      505.63     31.25 o 
  12   2   6       44.14       48.08     36.06 o 
  13   2   6      159.60      138.23     37.26 o 
  14   2   6       47.92       82.94     49.68 o 
  15   2   6      162.72      227.57     58.09 o 
 -11   3   6        0.14       -7.21     36.06 o 
 -10   3   6      214.71      253.21     30.05 o 
  -9   3   6       54.03       45.27     26.44 o 
  -8   3   6      253.85      287.73     14.71 o 
  -7   3   6      588.86      595.07     15.93 o 
  -5   3   6      426.10      377.42     11.22 o 
  -4   3   6     1006.74      943.14     17.63 o 
  -3   3   6      270.85      275.25     10.82 o 
  -2   3   6     1244.40     1183.93     21.23 o 
  -1   3   6       77.84       87.74      8.41 o 
   0   3   6        4.81        0.40      8.41 o 
   1   3   6     7201.90     7579.98     56.49 o 
   2   3   6     1531.72     1600.21     27.24 o 
   3   3   6     3257.42     3619.53     56.89 o 
   4   3   6      996.47      979.82     16.71 o 
   5   3   6      634.97      652.81     14.77 o 
   6   3   6      521.97      565.74     30.05 o 
   7   3   6        0.37       -0.01     10.30 o 
   8   3   6      555.12      535.47     15.69 o 
   9   3   6       54.69       33.79     12.82 o 
  10   3   6      958.72     1054.52     38.46 o 
  11   3   6        5.06       10.02     31.25 o 
  12   3   6      186.74      218.76     35.26 o 
  13   3   6       68.68       69.31     39.26 o 
  14   3   6       10.15      -10.42     44.87 o 
  15   3   6       19.14       18.03     54.89 o 
 -11   4   6       11.10        9.22     39.66 o 
 -10   4   6      296.20      330.54     33.25 o 
  -9   4   6       20.28        9.62     28.45 o 
  -8   4   6      118.17      122.61     16.31 o 
  -7   4   6       63.06       46.08     21.64 o 
  -6   4   6     1789.04     1832.99     42.07 o 
  -5   4   6     1675.28     1630.47     75.32 o 
  -4   4   6      292.67      251.00     13.62 o 
  -3   4   6      597.46      597.78     16.43 o 
  -2   4   6      139.54      130.61     10.02 o 
  -1   4   6     2555.09     2449.60     32.85 o 
   0   4   6     1107.45      995.22     22.44 o 
   1   4   6     3279.28     3340.65     39.66 o 
   2   4   6      112.30      127.81     11.22 o 
   3   4   6     2234.51     2359.85     35.26 o 
   4   4   6        5.31       22.43      6.64 o 
   5   4   6     1555.74     1610.94     16.63 o 
   6   4   6      571.66      588.01     35.06 o 
   7   4   6      120.52      116.87     10.74 o 
   8   4   6      953.65      973.04     24.64 o 
   9   4   6      473.94      521.83     16.46 o 
  10   4   6      192.84      202.97     14.24 o 
  11   4   6       28.66       36.06     30.85 o 
  12   4   6      351.45      393.04     31.65 o 
  13   4   6        6.55        6.01     35.66 o 
  14   4   6       36.39       43.67     43.27 o 
  15   4   6       30.66       24.84     55.29 o 
 -11   5   6      320.84      353.38     41.67 o 
 -10   5   6       71.66       84.54     36.06 o 
  -9   5   6      520.25      586.16     33.25 o 
  -8   5   6      115.10      136.22     27.65 o 
  -7   5   6      117.29      136.22     23.24 o 
  -6   5   6     1704.47     1697.17     42.07 o 
  -5   5   6       23.11       27.04      9.77 o 
  -4   5   6     4314.77     4503.25     89.95 o 
  -3   5   6      477.02      468.21      6.48 o 
  -2   5   6     1531.92     1597.33     21.40 o 
  -1   5   6      242.41      210.11      9.91 o 
   0   5   6      129.73      100.56      8.27 o 
   1   5   6     2765.49     2795.40     26.76 o 
   2   5   6     1794.16     1604.62     21.64 o 
   3   5   6     3004.41     3052.65     68.31 o 
   4   5   6        5.24        6.60      7.40 o 
   5   5   6      218.08      206.93      7.93 o 
   6   5   6      959.27      983.21     26.44 o 
   7   5   6      354.85      326.13     17.63 o 
   8   5   6      133.56      126.21     15.63 o 
   9   5   6      651.96      623.82     23.24 o 
  10   5   6       17.25       11.58     15.56 o 
  11   5   6      404.50      449.13     32.05 o 
  12   5   6       86.04       92.95     34.86 o 
 -11   6   6       59.48       84.94     48.08 o 
 -10   6   6       22.68       20.03     39.26 o 
  -9   6   6      471.50      472.77     33.65 o 
  -8   6   6        5.32        6.41     31.25 o 
  -7   6   6      205.44      213.95     27.24 o 
  -6   6   6      759.26      791.69     33.65 o 
  -5   6   6      257.80      252.57     14.02 o 
  -4   6   6     1627.43     1613.19     18.28 o 
  -3   6   6        3.01        6.23      5.98 o 
  -2   6   6      574.61      506.77     10.06 o 
  -1   6   6      113.67      106.42      7.04 o 
   0   6   6     5084.41     5327.10     57.29 o 
   1   6   6       26.68       28.25      8.78 o 
   2   6   6     2463.58     2488.26     40.67 o 
   3   6   6      840.53      844.15     17.63 o 
   4   6   6     1792.03     1620.72     20.50 o 
   5   6   6       20.58       15.39      8.37 o 
   6   6   6     1074.46     1032.89     28.45 o 
   7   6   6     1113.04      991.62     28.05 o 
   8   6   6      415.18      421.89     20.83 o 
   9   6   6      721.54      682.71     25.24 o 
  10   6   6        0.34       -0.80     20.03 o 
 -11   7   6        2.74       -5.21     52.89 o 
 -10   7   6        4.06        6.81     45.27 o 
  -9   7   6      222.41      220.76     38.86 o 
  -8   7   6       70.23       78.93     33.65 o 
  -7   7   6       45.33       54.49     30.85 o 
  -6   7   6      314.44      305.30     25.64 o 
  -5   7   6      954.16      955.76     24.04 o 
  -4   7   6      480.25      438.32     26.84 o 
  -3   7   6     1643.00     1708.78     16.98 o 
  -2   7   6      694.69      681.80     15.84 o 
  -1   7   6     1832.65     2015.10     57.89 o 
   0   7   6      702.54      690.65     31.65 o 
   1   7   6     6143.54     6552.81    156.05 o 
   2   7   6    10263.04    10171.81     76.93 o 
   3   7   6       85.56       93.35     13.22 o 
   4   7   6     1036.60      991.22     24.04 o 
   5   7   6      728.19      735.97     20.43 o 
   6   7   6     1567.94     1585.79     35.66 o 
   7   7   6        0.56       -2.00     16.43 o 
   8   7   6      319.35      316.52     20.03 o 
   9   7   6        1.17       -4.41     19.63 o 
  10   7   6      412.17      336.95     21.64 o 
  11   7   6       17.42       10.42     22.84 o 
 -11   8   6        1.71       -1.20     59.30 o 
 -10   8   6       47.13       34.06     49.68 o 
  -9   8   6       74.02       48.88     44.47 o 
  -8   8   6      518.09      513.24     37.26 o 
  -7   8   6      315.66      364.60     32.05 o 
  -6   8   6      367.47      406.26     30.45 o 
  -5   8   6      374.36      387.43     28.85 o 
  -4   8   6       31.06       35.66     22.44 o 
  -3   8   6      366.05      356.46     13.71 o 
  -2   8   6      205.17      187.82      9.57 o 
  -1   8   6     1755.70     1874.48     20.29 o 
   0   8   6      175.40      192.58     11.92 o 
   1   8   6      438.68      390.31     16.23 o 
   2   8   6      142.07      127.22     11.33 o 
   3   8   6      133.57      107.04     12.02 o 
   4   8   6     1452.25     1381.46     30.05 o 
   5   8   6      178.73      168.27     15.63 o 
   6   8   6        3.93       -4.41     17.23 o 
   7   8   6        9.10        6.81     18.43 o 
   8   8   6       83.43       74.12     19.23 o 
   9   8   6       38.66       49.68     22.04 o 
  10   8   6      559.74      569.73     26.84 o 
  11   8   6       34.94       24.84     26.04 o 
 -11   9   6        0.06       -2.00     66.11 o 
 -10   9   6      315.12      326.53     56.89 o 
  -9   9   6       96.30      102.57     49.68 o 
  -8   9   6      590.46      631.03     41.27 o 
  -7   9   6      129.38      113.79     39.26 o 
  -6   9   6       52.80       51.68     33.65 o 
  -5   9   6       41.69       61.30     31.25 o 
  -4   9   6       55.06       54.09     28.05 o 
  -3   9   6      664.22      748.28     19.79 o 
  -2   9   6      170.67      152.53     11.44 o 
  -1   9   6      178.06      169.07     10.10 o 
   0   9   6      625.25      610.85     21.44 o 
   1   9   6      149.01      130.81     13.17 o 
   2   9   6       90.65      102.36     13.60 o 
   3   9   6     1386.34     1424.49     28.45 o 
   4   9   6       26.07       22.84     14.09 o 
   5   9   6      286.96      277.65     20.83 o 
   8   9   6      193.44      172.28     20.43 o 
   9   9   6      640.22      667.09     29.65 o 
  10   9   6      951.82      933.92     34.46 o 
  11   9   6        0.17       11.22     28.45 o 
  14   9   6      127.00      147.04     50.08 o 
  15   9   6       20.69       48.48     57.69 o 
  16   9   6       66.96       81.73     70.11 o 
 -10  10   6       26.59       24.44     64.91 o 
  -9  10   6      104.46       99.76     56.89 o 
  -8  10   6        1.81       -7.21     48.08 o 
  -7  10   6       29.01       28.45     44.07 o 
  -6  10   6      300.81      333.74     39.26 o 
  -5  10   6        3.41       25.64     35.26 o 
  -4  10   6       23.94       37.66     30.45 o 
  -3  10   6       63.53       43.67     26.84 o 
  -2  10   6       39.08       19.27     12.97 o 
  -1  10   6       40.20       23.99     12.48 o 
   0  10   6      285.97      307.82     12.25 o 
   1  10   6      445.92      444.06     20.23 o 
   2  10   6      148.46      149.75     15.42 o 
   3  10   6      337.09      312.11     16.14 o 
   4  10   6       41.17       28.64     15.44 o 
   5  10   6      294.62      317.72     25.24 o 
   6  10   6      141.79      113.39     26.84 o 
   7  10   6       34.57       16.83     24.04 o 
   8  10   6        1.27      -12.02     25.64 o 
   9  10   6      517.25      569.09     22.87 o 
  10  10   6       10.37        0.60     22.22 o 
  11  10   6      443.27      472.46     31.25 o 
  13  10   6       94.29      129.01     48.08 o 
  14  10   6       85.70       78.93     53.29 o 
  15  10   6       16.42       44.07     60.50 o 
  16  10   6       61.53       84.14     72.12 o 
  -9  11   6       71.06       74.12     61.30 o 
  -8  11   6       35.62       30.45     56.09 o 
  -7  11   6       39.62       34.06     50.48 o 
  -6  11   6      111.54       82.94     45.67 o 
  -5  11   6        0.77       12.82     39.26 o 
  -4  11   6       11.16       14.42     36.86 o 
  -3  11   6        4.43       -8.01     32.85 o 
  -2  11   6        3.13        8.52     19.02 o 
  -1  11   6       57.57       51.57     13.83 o 
   0  11   6       27.54       34.79     13.53 o 
   1  11   6        4.24        2.31     13.32 o 
   2  11   6     1050.76     1092.13     26.05 o 
   3  11   6        9.19        2.77     17.38 o 
   4  11   6       30.36       30.45     27.24 o 
   5  11   6      455.84      466.36     29.65 o 
   6  11   6      148.70      152.25     29.65 o 
   7  11   6      344.99      342.16     27.65 o 
   8  11   6      100.83       85.74     32.05 o 
   9  11   6      434.61      434.85     29.65 o 
  10  11   6       13.29        9.30     23.97 o 
  11  11   6      179.76      185.11     26.18 o 
  12  11   6       16.50      -11.62     44.47 o 
  13  11   6       77.77       87.74     52.89 o 
  14  11   6       14.49       -4.81     57.69 o 
  -8  12   6        5.42       18.03     65.31 o 
  -7  12   6      105.97       92.15     54.49 o 
  -6  12   6       41.99       29.25     49.68 o 
  -5  12   6      243.41      266.84     46.48 o 
  -4  12   6       24.25       16.83     40.87 o 
  -3  12   6       38.77       44.07     36.46 o 
  -2  12   6        2.79       -5.44     22.12 o 
  -1  12   6       54.22       53.57     16.58 o 
   0  12   6      300.85      285.90     15.44 o 
   1  12   6        3.20       -0.14     15.48 o 
   2  12   6       99.22      105.75     15.15 o 
   3  12   6        1.62       -3.21     29.65 o 
   4  12   6      549.03      532.47     31.25 o 
   5  12   6        0.63      -10.42     31.25 o 
   6  12   6      856.57      917.50     40.07 o 
   7  12   6      153.28      128.61     35.26 o 
   8  12   6        7.45       10.82     33.65 o 
   9  12   6       28.10       48.08     38.06 o 
  10  12   6      104.94      124.00     27.20 o 
  11  12   6       92.23       88.77     28.98 o 
  12  12   6       14.57        8.55     32.53 o 
  13  12   6       52.92       54.09     52.09 o 
  14  12   6       10.53       16.03     63.30 o 
  -6  13   6       57.57       43.27     56.09 o 
  -5  13   6      115.61       98.16     52.09 o 
  -4  13   6       16.21        6.81     45.67 o 
  -3  13   6      137.81      176.29     40.87 o 
  -2  13   6       97.09       94.96     38.86 o 
  -1  13   6      110.07      109.12     23.76 o 
   0  13   6      109.13       81.38     18.50 o 
   1  13   6       86.15      112.00     20.76 o 
   2  13   6      202.48      218.31     20.58 o 
   3  13   6        4.93        4.06     20.42 o 
   4  13   6      156.20      145.44     33.65 o 
   5  13   6       24.01       26.84     31.25 o 
   6  13   6      173.57      179.09     36.46 o 
   7  13   6        1.09       16.03     35.26 o 
   8  13   6      260.98      266.44     41.27 o 
   9  13   6        1.40       -5.61     43.67 o 
  10  13   6        2.53        4.41     46.88 o 
  11  13   6       22.26       18.59     32.42 o 
  12  13   6       33.59       40.03     35.29 o 
  13  13   6       12.84        5.21     62.90 o 
  -1  14   6      220.88      245.60     34.86 o 
   0  14   6       57.22       33.28     26.35 o 
   1  14   6      485.22      507.51     31.05 o 
   2  14   6       42.90       37.85     23.96 o 
   3  14   6      129.35      123.57     23.39 o 
   4  14   6      212.97      174.81     22.69 o 
   5  14   6      108.75       76.93     36.86 o 
   6  14   6        3.95       -3.61     37.26 o 
   7  14   6       16.69        0.40     38.06 o 
   8  14   6      239.78      210.34     45.67 o 
   9  14   6        9.94       13.22     48.48 o 
  11  14   6       66.25       44.39     34.98 o 
  12  14   6       84.98       82.33     38.22 o 
   0  15   6       90.78      125.40     41.27 o 
   1  15   6      101.64      103.23     29.26 o 
   2  15   6        5.12        4.02     28.74 o 
   3  15   6       97.22       84.96     27.89 o 
   4  15   6       34.80       10.99     26.87 o 
   5  15   6       55.16       53.35     28.12 o 
   6  15   6      175.54      152.25     42.07 o 
   7  15   6        7.23       -6.81     43.27 o 
   8  15   6       12.79        9.22     51.28 o 
   9  15   6       19.24       19.23     50.08 o 
  10  15   6       41.72       50.48     56.49 o 
  11  15   6       29.56       28.23     41.53 o 
  12  15   6       57.39       54.89     60.10 o 
   0  16   6       10.73        2.00     48.88 o 
   1  16   6       44.45       21.64     46.08 o 
   2  16   6        9.52       20.37     34.50 o 
   3  16   6       89.02       65.37     32.52 o 
   4  16   6      115.50      125.56     33.18 o 
   5  16   6      141.71      143.46     31.60 o 
   6  16   6        1.56        1.89     33.75 o 
   7  16   6      200.77      197.52     54.09 o 
   8  16   6       21.93       13.62     52.49 o 
   9  16   6      115.16      114.59     54.89 o 
   1  17   6        0.08      -12.42     54.09 o 
   2  17   6      320.63      315.94     39.82 o 
   3  17   6       21.39       -0.58     40.01 o 
   4  17   6        3.53        6.81     50.48 o 
   5  17   6        1.19       -1.28     38.76 o 
   6  17   6       68.95       88.84     39.37 o 
   7  17   6       43.92       37.04     40.81 o 
  -9 -13   7       47.48       32.85     58.09 o 
  -8 -13   7      216.23      189.11     54.49 o 
  -7 -13   7        7.83       11.62     53.69 o 
  -6 -13   7        7.11       -2.80     50.48 o 
  -5 -13   7       30.18       16.43     48.88 o 
  -4 -13   7       91.86       70.52     49.28 o 
  -3 -13   7       16.55        8.81     47.28 o 
  -2 -13   7      116.88       83.34     49.28 o 
  -1 -13   7        8.42        9.22     48.08 o 
   0 -13   7      108.39      140.63     49.28 o 
  -9 -12   7        1.46       -1.20     51.68 o 
  -8 -12   7       59.54       42.47     47.68 o 
  -7 -12   7      347.95      326.13     44.47 o 
  -6 -12   7       14.52       15.22     44.47 o 
  -5 -12   7      170.70      169.08     42.87 o 
  -4 -12   7        6.48       15.63     40.47 o 
  -3 -12   7       64.23       50.88     42.47 o 
  -2 -12   7       75.14       36.86     40.47 o 
  -1 -12   7       32.52       26.44     40.87 o 
   0 -12   7      180.15      174.69     42.07 o 
   1 -12   7       10.32        4.01     44.07 o 
   2 -12   7       58.07       42.87     48.48 o 
   3 -12   7        0.62        4.41     54.09 o 
  -9 -11   7       31.34       38.06     45.67 o 
  -8 -11   7        0.08        1.20     42.47 o 
  -7 -11   7      304.14      299.29     38.86 o 
  -6 -11   7      109.88       96.56     37.66 o 
  -5 -11   7      103.72       67.71     36.06 o 
  -4 -11   7        3.07       16.83     37.66 o 
  -3 -11   7       60.45       61.70     34.46 o 
  -2 -11   7       15.31        8.81     34.46 o 
  -1 -11   7        9.05       14.42     35.66 o 
   0 -11   7      221.15      197.12     35.66 o 
   1 -11   7        8.73       -2.00     37.26 o 
   2 -11   7      135.08       91.75     42.87 o 
   3 -11   7        3.62        8.81     41.67 o 
   4 -11   7       56.43       48.48     49.28 o 
   5 -11   7       31.76       41.27     48.88 o 
  -9 -10   7       55.35       48.88     39.26 o 
  -8 -10   7      233.13      219.16     37.26 o 
  -7 -10   7       20.93       20.43     35.26 o 
  -6 -10   7        5.55        4.81     34.06 o 
  -5 -10   7      193.59      193.92     31.25 o 
  -4 -10   7      151.52      143.43     31.65 o 
  -3 -10   7      119.44      108.58     29.65 o 
  -2 -10   7       58.49       38.46     30.05 o 
  -1 -10   7       78.92      111.78     30.45 o 
   0 -10   7      124.74      102.97     30.45 o 
   1 -10   7      135.62      143.43     34.46 o 
   3 -10   7       81.05       38.46     39.66 o 
   4 -10   7      202.63      171.48     39.66 o 
   5 -10   7       77.17       50.48     42.87 o 
   6 -10   7       50.01       15.63     49.68 o 
   7 -10   7       51.15       40.47     56.09 o 
  -8  -9   7      449.72      426.30     32.45 o 
  -7  -9   7        4.80        3.61     30.85 o 
  -6  -9   7        2.37       -8.01     28.85 o 
  -5  -9   7      255.91      246.00     28.45 o 
  -4  -9   7      123.47      145.04     27.24 o 
  -3  -9   7       77.28       62.50     26.44 o 
  -2  -9   7      255.02      268.44     26.04 o 
  -1  -9   7      389.43      424.69     30.85 o 
   0  -9   7        7.76        4.41     28.85 o 
   1  -9   7      298.16      298.09     28.45 o 
   3  -9   7      394.17      374.21     34.46 o 
   4  -9   7        0.45       -3.61     34.46 o 
   5  -9   7       39.85       55.69     36.86 o 
   6  -9   7        7.44       14.02     40.87 o 
   7  -9   7        7.19       -5.21     47.68 o 
   8  -9   7        8.38        1.20     53.69 o 
  -8  -8   7      386.39      386.23     29.65 o 
  -7  -8   7      231.84      174.28     27.65 o 
  -6  -8   7      499.36      559.31     30.05 o 
  -5  -8   7       42.71       52.09     24.84 o 
  -4  -8   7      723.94      795.70     34.46 o 
  -3  -8   7       15.69       10.82     24.44 o 
  -2  -8   7      497.12      424.29     28.05 o 
  -1  -8   7      577.65      570.93     30.85 o 
   0  -8   7      274.25      316.52     26.84 o 
   1  -8   7       91.63      139.03     24.04 o 
   3  -8   7      288.07      253.21     29.65 o 
   4  -8   7       63.44       30.85     32.45 o 
   5  -8   7      122.27      105.37     34.46 o 
   6  -8   7        0.60       10.02     36.86 o 
   7  -8   7       19.87       -0.40     39.66 o 
   8  -8   7       19.38        1.60     44.07 o 
   9  -8   7       84.83       89.75     53.29 o 
  -8  -7   7       50.39       62.90     27.24 o 
  -7  -7   7       94.99       96.16     24.84 o 
  -6  -7   7       90.06      104.17     23.24 o 
  -5  -7   7       95.41       82.94     21.64 o 
  -4  -7   7      147.77      144.24     20.83 o 
  -3  -7   7       46.19       27.65     21.23 o 
  -2  -7   7      519.58      568.13     28.45 o 
  -1  -7   7      347.97      346.57     23.64 o 
   0  -7   7       11.68       16.03     22.44 o 
   1  -7   7        4.85        0.40     23.64 o 
   2  -7   7       91.96       83.34     24.04 o 
   3  -7   7       82.89       56.09     24.84 o 
   4  -7   7      725.74      744.42     35.26 o 
   5  -7   7       86.55       77.33     27.65 o 
   6  -7   7      502.18      461.55     32.05 o 
   7  -7   7      187.59      184.30     33.65 o 
   8  -7   7       14.16       20.83     38.86 o 
   9  -7   7       78.37       70.92     44.47 o 
  10  -7   7        0.00        2.00     52.09 o 
  -8  -6   7       52.43       44.07     24.44 o 
  -7  -6   7        4.91        8.41     22.84 o 
  -6  -6   7      372.81      392.64     22.44 o 
  -5  -6   7      262.61      257.62     19.63 o 
  -4  -6   7       52.39       43.67     19.23 o 
  -3  -6   7      314.48      310.91     20.83 o 
  -2  -6   7       61.35       29.25     18.83 o 
  -1  -6   7     1083.68     1124.64     34.86 o 
   0  -6   7      953.78     1019.66     34.06 o 
   1  -6   7      120.61       96.16     18.83 o 
   2  -6   7      964.70      991.62     34.46 o 
   3  -6   7      151.15      170.28     21.64 o 
   4  -6   7      354.13      393.04     26.84 o 
   5  -6   7       62.80       22.84     26.44 o 
   6  -6   7      540.27      528.46     32.45 o 
   7  -6   7      120.81       96.16     31.25 o 
   8  -6   7       72.56       63.70     38.06 o 
   9  -6   7      140.38      130.21     43.67 o 
  10  -6   7       33.62       38.46     49.68 o 
  11  -6   7       95.61      102.17     56.09 o 
  -7  -5   7      292.45      341.36     19.63 o 
  -6  -5   7     2102.70     2136.29     41.27 o 
  -5  -5   7      811.20      848.59     27.65 o 
  -4  -5   7      104.17       77.33     16.43 o 
  -3  -5   7      171.33      188.71     16.43 o 
  -2  -5   7       17.76       15.63     16.03 o 
  -1  -5   7     1661.90     1828.59     40.07 o 
   0  -5   7      130.22      125.40     16.83 o 
   1  -5   7      512.53      519.65     25.24 o 
   2  -5   7      340.98      307.70     22.04 o 
   3  -5   7      165.00      141.83     19.63 o 
   4  -5   7      342.02      323.73     23.24 o 
   5  -5   7        1.73        0.80     21.64 o 
   6  -5   7     1863.84     1748.05     47.68 o 
   7  -5   7       75.57       66.91     26.44 o 
   8  -5   7      361.06      365.00     30.45 o 
   9  -5   7       18.66        1.60     35.26 o 
  10  -5   7       43.82       49.68     42.47 o 
  11  -5   7       41.41       54.49     51.28 o 
  -7  -4   7       50.70       50.48     16.83 o 
  -6  -4   7      569.83      563.32     21.23 o 
  -5  -4   7       83.35       68.91     14.82 o 
  -4  -4   7       73.44       58.09     14.42 o 
  -3  -4   7      221.75      221.16     15.63 o 
  -2  -4   7      164.47      129.41     14.42 o 
  -1  -4   7      737.88      756.43     25.24 o 
   0  -4   7       27.10       16.03     14.42 o 
   1  -4   7      456.63      453.14     22.44 o 
   2  -4   7       64.37       46.88     16.83 o 
   3  -4   7      474.95      457.95     23.24 o 
   4  -4   7     2125.38     2034.12     44.87 o 
   5  -4   7      279.26      286.47     21.64 o 
   6  -4   7      696.61      674.70     30.85 o 
   7  -4   7        1.38        4.81     27.24 o 
   8  -4   7      453.93      453.14     30.05 o 
   9  -4   7       16.35       -3.61     32.05 o 
  10  -4   7       91.77       90.15     39.66 o 
  11  -4   7       30.02        6.01     48.08 o 
  12  -4   7       93.83      116.59     52.09 o 
  -6  -3   7       25.43       11.62     14.02 o 
  -5  -3   7       30.17       30.05     13.62 o 
  -4  -3   7      913.68      929.12     24.04 o 
  -3  -3   7       70.20       56.09     12.42 o 
  -2  -3   7     1212.39     1302.53     28.85 o 
  -1  -3   7      281.34      248.00     15.63 o 
   1  -3   7     1005.05      985.61     27.65 o 
   2  -3   7      138.74      118.59     14.82 o 
   3  -3   7     2390.70     2400.32     44.47 o 
   4  -3   7      323.51      302.09     20.03 o 
   5  -3   7       74.41       57.69     17.23 o 
   6  -3   7       63.57       47.71     14.60 o 
   7  -3   7      450.66      457.55     26.44 o 
   8  -3   7      448.94      380.62     28.45 o 
   9  -3   7      283.28      237.59     32.85 o 
  10  -3   7       17.29       10.82     33.25 o 
  11  -3   7       27.51        6.01     43.67 o 
  12  -3   7       14.79       10.42     47.28 o 
  13  -3   7      143.48      146.24     54.49 o 
  -6  -2   7     1165.60     1155.49     22.84 o 
  -5  -2   7       81.42       62.50     11.62 o 
  -4  -2   7     2289.42     2482.05     33.25 o 
  -3  -2   7      455.00      490.40     16.43 o 
  -2  -2   7       79.95       70.92     10.82 o 
  -1  -2   7     2363.61     2534.94     37.26 o 
   0  -2   7      590.86      557.71     19.23 o 
   1  -2   7      610.85      610.60     21.23 o 
   2  -2   7      116.89       85.74     12.82 o 
   3  -2   7        4.26       11.22     13.62 o 
   4  -2   7      451.07      461.20     15.27 o 
   5  -2   7       97.61       70.47     12.60 o 
   6  -2   7      532.41      526.06     25.24 o 
   7  -2   7      305.03      292.48     23.64 o 
   8  -2   7       46.17       33.65     23.24 o 
   9  -2   7     1248.39     1187.54     42.47 o 
  10  -2   7       11.26       -4.41     34.06 o 
  11  -2   7      234.94      248.00     34.86 o 
  12  -2   7      104.83       90.55     47.28 o 
  13  -2   7        6.18        1.20     49.28 o 
  -5  -1   7      388.06      429.90     12.82 o 
  -4  -1   7     2171.57     2385.09     28.45 o 
  -3  -1   7      946.77     1066.54     20.43 o 
  -2  -1   7      589.65      616.61     16.43 o 
  -1  -1   7     1068.68     1001.79     18.03 o 
   0  -1   7     1176.98     1062.98     14.13 o 
   1  -1   7       65.75       57.71      7.47 o 
   2  -1   7     2373.55     2388.38     24.76 o 
   3  -1   7       71.05       56.86      8.89 o 
   4  -1   7      156.74      176.61     10.72 o 
   5  -1   7       10.31        8.01     16.03 o 
   6  -1   7      182.25      193.92     18.83 o 
   7  -1   7      554.63      538.88     26.84 o 
   8  -1   7      346.05      322.93     24.44 o 
   9  -1   7      350.94      333.34     27.24 o 
  10  -1   7       56.44       66.91     29.25 o 
  11  -1   7      436.88      448.33     33.25 o 
  12  -1   7       83.76       89.35     41.67 o 
  13  -1   7       27.99       11.62     50.88 o 
  -4   0   7      437.26      419.48     10.42 o 
  -3   0   7     2713.73     2926.78     27.24 o 
  -2   0   7        0.83        7.61      8.41 o 
  -1   0   7     6139.44     6708.95     48.48 o 
   0   0   7     2778.67     2962.08     20.66 o 
   1   0   7      171.82      187.67      7.51 o 
   2   0   7      374.68      409.28     10.84 o 
   3   0   7      385.73      408.27     16.43 o 
   4   0   7     1339.67     1381.46     29.25 o 
   5   0   7      171.33      167.47     14.42 o 
   6   0   7      587.09      558.11     23.24 o 
   7   0   7        0.67       -2.80     20.83 o 
   8   0   7        3.10        8.81     20.43 o 
   9   0   7       18.45       14.42     26.84 o 
  10   0   7      388.88      425.90     31.25 o 
  11   0   7      207.83      166.67     34.86 o 
  12   0   7      123.55      132.22     39.66 o 
  13   0   7       85.17       66.91     47.28 o 
  14   0   7       34.47       38.46     56.89 o 
 -11   1   7      173.53      121.40     34.46 o 
   0   1   7     1255.75     1548.13     18.43 o 
   1   1   7     1783.01     1791.73     22.84 o 
   2   1   7      641.12      660.28     16.83 o 
   3   1   7     3642.88     3666.39     40.87 o 
   4   1   7      117.20      124.20     12.82 o 
   5   1   7      291.84      292.08     16.83 o 
   6   1   7      703.16      734.00     25.64 o 
   7   1   7       44.58       37.66     17.23 o 
   8   1   7      485.22      411.87     24.04 o 
   9   1   7        2.99       -6.81     22.44 o 
  10   1   7      234.48      250.01     29.65 o 
  11   1   7       68.61       40.87     30.05 o 
  12   1   7      274.73      350.57     38.46 o 
  13   1   7       15.69       28.45     46.48 o 
  14   1   7      128.52      145.44     53.29 o 
 -11   2   7        6.19        3.21     36.86 o 
 -10   2   7      524.97      578.95     31.65 o 
  -5   2   7      236.84      228.37      8.81 o 
  -2   2   7     6638.58     6223.76     49.68 o 
  -1   2   7      227.59      216.35     11.62 o 
   0   2   7     9228.89     9805.21     65.71 o 
   1   2   7      767.24      814.13     20.43 o 
   2   2   7      671.60      709.97     18.43 o 
   3   2   7       82.08       89.03      7.19 o 
   4   2   7      134.80      150.70      9.05 o 
   5   2   7     4381.41     4215.35     90.35 o 
   6   2   7       36.58       32.85     14.82 o 
   7   2   7     1044.92     1007.24     30.85 o 
   8   2   7      289.23      249.61     21.64 o 
   9   2   7       13.02       27.24     21.64 o 
  10   2   7      152.43      114.99     25.24 o 
  11   2   7       14.42       10.42     29.25 o 
  12   2   7      226.86      244.00     37.66 o 
  13   2   7        7.81        2.40     39.26 o 
  14   2   7      228.72      284.46     51.68 o 
  15   2   7       39.16       57.69     60.10 o 
 -11   3   7       56.26       84.94     38.06 o 
 -10   3   7       30.61       44.47     32.85 o 
  -9   3   7      187.31      185.50     27.65 o 
  -8   3   7      369.41      406.66     26.04 o 
  -6   3   7      569.14      619.81     16.83 o 
  -4   3   7      108.54       91.75      9.62 o 
  -3   3   7      428.01      422.29     14.02 o 
  -2   3   7     1361.93     1278.89     23.64 o 
  -1   3   7        0.30       -4.01      9.22 o 
   0   3   7     1110.53     1078.16     23.24 o 
   1   3   7     1560.12     1560.55     28.45 o 
   2   3   7     4473.37     4956.09     50.08 o 
   3   3   7       85.32       60.42      7.47 o 
   4   3   7      984.54      896.70     24.24 o 
   5   3   7     1530.33     1624.24     22.93 o 
   6   3   7       63.11       61.86      9.99 o 
   7   3   7      921.23      937.65     41.87 o 
   8   3   7        2.75       -4.79     11.92 o 
   9   3   7      738.36      753.23     32.05 o 
  10   3   7       49.63       30.45     28.05 o 
  11   3   7      480.14      552.50     34.46 o 
  12   3   7      173.19      146.64     37.26 o 
  13   3   7       75.60      102.17     42.47 o 
  14   3   7       29.42        8.81     45.67 o 
  15   3   7       57.74       81.73     59.70 o 
 -11   4   7      250.77      256.02     41.27 o 
 -10   4   7      126.39      116.59     34.46 o 
  -9   4   7       43.17       36.46     30.85 o 
  -8   4   7       84.87       72.92     26.84 o 
  -7   4   7      629.34      697.14     30.85 o 
  -6   4   7        0.89       -0.80     21.23 o 
  -5   4   7       13.38        7.21     10.82 o 
  -4   4   7       40.87       33.25     10.42 o 
  -3   4   7      310.91      278.05     12.82 o 
  -2   4   7     1522.07     1616.24     27.65 o 
  -1   4   7     1085.80     1038.09     23.24 o 
   0   4   7     4088.22     3847.08     43.67 o 
   1   4   7        7.86        1.60     10.42 o 
   2   4   7     1535.81     1650.70     30.45 o 
   3   4   7     1094.92     1104.60     26.04 o 
   4   4   7      523.28      479.58     18.03 o 
   5   4   7      913.42      814.48     17.38 o 
   6   4   7     2826.72     2854.83     31.51 o 
   7   4   7      480.07      461.51     39.26 o 
   8   4   7      643.15      665.76     18.38 o 
   9   4   7      169.98      180.19     13.79 o 
  10   4   7      352.93      358.07     16.38 o 
  11   4   7      108.62       93.75     28.05 o 
  12   4   7        0.57       12.42     35.66 o 
  13   4   7      166.05      162.67     42.47 o 
  14   4   7        0.38        3.21     49.28 o 
  15   4   7       73.57       70.92     53.29 o 
 -11   5   7       41.32       45.27     44.47 o 
 -10   5   7      227.65      219.56     38.46 o 
  -9   5   7       52.79       52.09     32.45 o 
  -8   5   7        1.33        4.81     28.45 o 
  -7   5   7      115.45      133.42     26.04 o 
  -6   5   7       40.49       36.86     23.64 o 
  -5   5   7      732.82      721.68     31.65 o 
  -4   5   7      472.92      444.70     13.63 o 
  -3   5   7       47.47       46.96      9.32 o 
  -2   5   7       17.77       13.41      9.41 o 
  -1   5   7      404.66      353.98     12.09 o 
   0   5   7      320.16      276.33     11.12 o 
   1   5   7        2.00       -2.71      7.98 o 
   2   5   7     1210.73     1278.50     22.84 o 
   3   5   7      715.97      693.71     26.64 o 
   4   5   7      400.38      313.12     10.58 o 
   5   5   7     3903.63     4172.34     65.91 o 
   6   5   7     1302.56     1256.55     29.25 o 
   7   5   7      186.50      159.46     15.22 o 
   8   5   7      535.53      550.10     22.84 o 
   9   5   7       45.33       33.82     14.53 o 
  10   5   7      234.28      231.90     17.03 o 
  11   5   7      181.09      146.64     28.45 o 
  12   5   7      341.35      337.35     33.65 o 
  13   5   7      169.97      171.88     40.87 o 
 -11   6   7        7.69       -2.40     49.28 o 
 -10   6   7      117.31       80.13     41.67 o 
  -9   6   7        3.49       14.02     36.86 o 
  -8   6   7       57.47       72.92     31.25 o 
  -7   6   7       56.22       54.49     26.84 o 
  -6   6   7       43.47       44.87     23.24 o 
  -5   6   7      323.78      304.73     12.78 o 
  -4   6   7      276.56      267.65     13.82 o 
  -3   6   7      313.99      347.05      9.26 o 
  -2   6   7      252.93      255.42      6.52 o 
  -1   6   7     2678.96     2558.45     29.43 o 
   0   6   7      879.91      869.46     18.07 o 
   1   6   7     2337.08     2445.94     27.90 o 
   2   6   7     1188.48     1198.47     19.94 o 
   3   6   7      296.05      275.82     11.29 o 
   4   6   7      101.34       80.73      9.42 o 
   5   6   7      389.02      401.18     11.49 o 
   6   6   7       21.53       20.74      8.66 o 
   7   6   7        1.42        7.61     15.63 o 
   8   6   7      941.18      957.96     29.65 o 
   9   6   7      420.23      402.26     21.64 o 
  10   6   7      776.43      738.81     27.24 o 
  11   6   7       62.58       64.91     23.64 o 
 -11   7   7       80.68       72.92     54.49 o 
 -10   7   7        1.38       -6.01     46.88 o 
  -9   7   7        9.80       16.03     39.26 o 
  -8   7   7      143.40      170.28     33.65 o 
  -7   7   7      112.24       82.94     29.65 o 
  -6   7   7       11.04        4.41     28.45 o 
  -5   7   7      222.92      203.74     14.13 o 
  -4   7   7     1491.29     1494.65     25.09 o 
  -3   7   7        8.56        4.91      8.43 o 
  -2   7   7      155.81      148.15      7.00 o 
  -1   7   7     1284.23     1272.10     24.74 o 
   0   7   7        6.90       12.36      8.46 o 
   1   7   7     2210.66     2230.84     28.47 o 
   2   7   7       68.38       57.77     10.03 o 
   3   7   7      664.07      590.33     15.91 o 
   4   7   7      129.47      122.39      9.77 o 
   5   7   7      277.14      251.29     10.88 o 
   6   7   7       48.50       40.29     10.40 o 
   7   7   7      139.50      177.89     17.23 o 
   8   7   7       18.63        5.61     19.23 o 
   9   7   7        8.30        8.41     20.43 o 
  10   7   7       82.02       54.89     21.64 o 
  11   7   7       48.84       48.08     25.24 o 
 -11   8   7       88.28      116.19     60.90 o 
 -10   8   7       33.59       19.23     51.68 o 
  -9   8   7       10.53       29.25     46.08 o 
  -8   8   7      688.50      753.63     42.07 o 
  -7   8   7        2.24       -5.21     33.25 o 
  -6   8   7       10.07        4.81     32.05 o 
  -5   8   7        9.16        0.40     26.84 o 
  -4   8   7      123.86      148.31     15.01 o 
  -3   8   7       97.60       82.85     14.00 o 
  -2   8   7     1164.86     1215.97     16.44 o 
  -1   8   7      141.09      130.93      9.09 o 
   0   8   7      863.52      853.90     19.06 o 
   1   8   7        2.16        6.56     12.30 o 
   2   8   7     1402.14     1420.72     33.65 o 
   3   8   7     1288.28     1326.43     23.15 o 
   4   8   7       14.63       13.64     11.61 o 
   5   8   7      629.76      622.89     16.46 o 
   6   8   7        2.13        6.39     11.47 o 
   7   8   7       51.53       52.09     19.63 o 
   8   8   7       14.54        4.01     21.23 o 
   9   8   7       12.76       -3.61     21.23 o 
  10   8   7      265.97      211.55     24.04 o 
  11   8   7        3.66       -5.21     26.44 o 
 -11   9   7      104.98      108.18     68.11 o 
 -10   9   7       37.13       19.23     58.09 o 
  -9   9   7      707.30      875.43     49.68 o 
  -8   9   7      308.25      328.54     42.47 o 
  -7   9   7       15.95       42.47     39.66 o 
  -6   9   7        7.46       29.65     33.25 o 
  -5   9   7       36.12       50.48     29.65 o 
  -4   9   7       67.31       65.53     16.43 o 
  -3   9   7      311.56      345.76     27.65 o 
  -2   9   7      644.92      704.77     18.75 o 
  -1   9   7      637.85      669.35     14.31 o 
   0   9   7       85.90      106.30     13.56 o 
   1   9   7       70.21       70.46     14.00 o 
   2   9   7      255.80      293.63     14.57 o 
   3   9   7      168.79      152.08     13.97 o 
   4   9   7       50.93       60.10     18.43 o 
   5   9   7       26.45       15.02     13.32 o 
   6   9   7      404.29      450.34     25.24 o 
   7   9   7      187.94      179.09     20.43 o 
   8   9   7      297.10      324.93     24.44 o 
   9   9   7      102.52      121.40     24.44 o 
  10   9   7      128.31       73.32     25.64 o 
  11   9   7      144.08      163.07     28.85 o 
  16   9   7       17.61       13.62     69.31 o 
 -10  10   7       91.20       99.76     66.91 o 
  -9  10   7      117.64      121.40     58.50 o 
  -8  10   7      300.53      242.80     47.68 o 
  -7  10   7      723.15      856.20     47.28 o 
  -6  10   7      224.15      205.13     40.07 o 
  -5  10   7      135.60      159.86     36.86 o 
  -4  10   7        0.19        4.01     32.05 o 
  -3  10   7       32.26       20.03     30.85 o 
  -2  10   7      203.91      208.89     16.30 o 
  -1  10   7      413.20      418.55     17.22 o 
   0  10   7       21.85       34.92     11.78 o 
   1  10   7      236.51      188.61     16.24 o 
   2  10   7      208.64      150.51     16.00 o 
   3  10   7      928.11      888.34     22.51 o 
   4  10   7     1075.64     1147.77     24.73 o 
   5  10   7       53.83       22.71     15.57 o 
   6  10   7      975.82     1016.06     36.46 o 
   7  10   7       23.67       -1.60     22.84 o 
   8  10   7      252.94      267.64     25.24 o 
   9  10   7      177.17      187.51     26.44 o 
  10  10   7      988.40     1054.12     39.26 o 
  11  10   7      953.07      995.63     38.46 o 
  14  10   7       21.68       -2.80     53.69 o 
  15  10   7       33.34       20.43     64.10 o 
  -8  11   7      146.55      165.87     54.89 o 
  -7  11   7        1.40       -1.60     52.49 o 
  -6  11   7       19.37       16.43     47.28 o 
  -5  11   7      166.75      183.10     41.27 o 
  -4  11   7      165.09      106.57     34.86 o 
  -3  11   7       83.53      104.97     31.25 o 
  -2  11   7      171.17      189.51     29.25 o 
  -1  11   7      695.35      721.76     17.60 o 
   0  11   7       63.83       54.48     14.17 o 
   1  11   7     1195.05     1311.50     29.05 o 
   2  11   7      273.39      303.51     26.04 o 
   3  11   7      738.33      705.29     22.09 o 
   4  11   7      519.47      539.80     20.39 o 
   5  11   7       77.01       50.48     27.24 o 
   6  11   7      461.27      517.24     31.25 o 
   7  11   7        2.81       -5.21     32.05 o 
   8  11   7      247.95      251.99     20.89 o 
   9  11   7       61.80       30.77     22.08 o 
  10  11   7      225.45      205.80     24.93 o 
  11  11   7        0.31        8.28     27.24 o 
  12  11   7       16.58        8.81     38.86 o 
  13  11   7       86.51       65.31     54.49 o 
  14  11   7       53.52       60.50     61.30 o 
  15  11   7       57.27       58.50     68.51 o 
  -7  12   7        6.30       -2.80     58.50 o 
  -6  12   7      140.35      132.62     52.09 o 
  -5  12   7       27.47       22.84     47.68 o 
  -4  12   7      294.70      306.50     39.66 o 
  -3  12   7        5.14       -3.61     36.86 o 
  -2  12   7      468.78      502.02     36.06 o 
  -1  12   7      772.73      839.62     25.80 o 
   0  12   7        2.92        3.43     16.75 o 
   1  12   7     1319.40     1523.56     25.24 o 
   2  12   7        0.47       -1.47     19.96 o 
   3  12   7      292.23      295.74     20.11 o 
   4  12   7       24.29       16.43     28.05 o 
   5  12   7      191.16      181.90     30.45 o 
   6  12   7      342.89      357.38     29.25 o 
   7  12   7       41.64       22.44     35.26 o 
   8  12   7       12.17        8.41     33.25 o 
   9  12   7       85.41       94.44     24.87 o 
  10  12   7       44.99       43.76     26.08 o 
  11  12   7      130.14       91.32     29.84 o 
  12  12   7      126.54      131.16     31.82 o 
  14  12   7       63.54       81.73     60.50 o 
  -6  13   7       38.97       19.63     56.49 o 
  -5  13   7       16.24       12.02     55.69 o 
  -4  13   7       66.41       50.88     46.08 o 
  -3  13   7        9.06       17.63     42.47 o 
  -2  13   7      150.14      165.47     38.46 o 
  -1  13   7        6.58       12.02     40.07 o 
   0  13   7      267.15      288.39     19.13 o 
   1  13   7      421.65      391.58     17.90 o 
   2  13   7      334.23      307.93     17.62 o 
   3  13   7      281.62      279.26     31.25 o 
   4  13   7      101.33       98.56     34.46 o 
   5  13   7      566.62      548.90     33.65 o 
   6  13   7       58.77       33.65     37.26 o 
   7  13   7      912.64      964.37     43.67 o 
   8  13   7       54.66       49.68     42.47 o 
   9  13   7      204.41      202.40     28.67 o 
  10  13   7       46.62       48.07     29.08 o 
  11  13   7       32.27       24.51     33.20 o 
  12  13   7       58.34       63.70     36.93 o 
  13  13   7        1.31       12.82     58.09 o 
  -3  14   7        1.86        6.01     54.09 o 
  -2  14   7       63.52       59.30     47.68 o 
  -1  14   7      182.68      138.63     44.87 o 
   0  14   7      480.26      492.40     33.25 o 
   1  14   7       77.82       61.65     25.44 o 
   2  14   7      453.21      458.91     24.64 o 
   3  14   7      211.87      221.02     24.15 o 
   4  14   7      432.59      522.45     35.26 o 
   5  14   7       78.64       84.14     39.66 o 
   6  14   7      117.45      107.38     36.86 o 
   7  14   7      171.34      165.47     39.26 o 
   8  14   7        0.52       -8.81     46.08 o 
   9  14   7        3.66        7.61     50.48 o 
  10  14   7       45.03       21.75     32.63 o 
  11  14   7       35.29       48.19     37.47 o 
  12  14   7        0.02       -5.59     39.99 o 
   1  15   7      185.72      160.59     29.31 o 
   2  15   7      213.30      204.87     28.17 o 
   3  15   7        0.30       -3.34     28.87 o 
   4  15   7      331.29      380.92     27.81 o 
   5  15   7        7.45       -7.61     46.88 o 
   6  15   7       87.87       70.52     44.47 o 
   7  15   7       19.07       -0.40     47.68 o 
   8  15   7       78.95       50.48     50.88 o 
   9  15   7       42.96       32.05     56.09 o 
  10  15   7       25.11       26.64     37.40 o 
  11  15   7       27.55       16.02     39.80 o 
  12  15   7        4.08       -1.20     60.10 o 
   1  16   7        2.57       -9.62     46.88 o 
   2  16   7        0.67       -2.00     44.47 o 
   3  16   7       14.25       -0.24     33.01 o 
   4  16   7        8.85        5.94     33.14 o 
   5  16   7      141.12      117.39     32.92 o 
   6  16   7       95.15      104.58     32.39 o 
   7  16   7       37.25       45.67     53.69 o 
   8  16   7      114.30       97.76     59.30 o 
   9  16   7        3.00       -6.81     62.10 o 
   2  17   7       29.30       20.43     54.09 o 
   3  17   7        4.94        3.45     39.36 o 
   4  17   7        3.51        4.69     38.39 o 
   5  17   7      105.00      117.02     39.18 o 
   6  17   7       72.09       70.10     38.22 o 
   7  17   7       99.68      104.71     39.47 o 
  -6 -13   8       22.65       16.03     54.89 o 
  -5 -13   8       90.11       91.75     55.29 o 
  -4 -13   8        0.73       -1.20     54.49 o 
  -3 -13   8      276.80      304.50     50.88 o 
  -8 -12   8      109.58      132.22     53.69 o 
  -7 -12   8      170.89      169.88     50.48 o 
  -6 -12   8        3.53        3.21     47.68 o 
  -5 -12   8       13.98        3.61     45.67 o 
  -4 -12   8       32.06       25.64     44.87 o 
  -3 -12   8      153.04      150.65     46.88 o 
  -2 -12   8        1.78        9.22     43.67 o 
  -1 -12   8       63.99       76.93     46.88 o 
   0 -12   8       45.29       14.42     49.28 o 
   1 -12   8      440.73      485.99     51.28 o 
   2 -12   8      153.94      156.66     54.89 o 
  -8 -11   8      202.51      188.31     45.67 o 
  -7 -11   8        7.57       12.42     44.07 o 
  -6 -11   8      245.87      318.12     40.87 o 
  -5 -11   8        2.69       -1.60     39.66 o 
  -4 -11   8      178.44      176.29     38.06 o 
  -3 -11   8      123.03      120.20     39.66 o 
  -2 -11   8       28.05       19.63     38.86 o 
  -1 -11   8      196.44      177.49     39.26 o 
   0 -11   8       30.10       15.63     42.47 o 
   2 -11   8       48.81       66.51     43.27 o 
   3 -11   8      102.76      140.63     45.27 o 
   4 -11   8       65.23       58.90     54.49 o 
  -8 -10   8       18.26       -6.41     40.07 o 
  -7 -10   8        1.17        8.81     38.86 o 
  -6 -10   8      233.19      207.54     36.46 o 
  -5 -10   8       38.96       31.25     35.26 o 
  -4 -10   8       52.26       49.68     34.06 o 
  -3 -10   8       29.14        5.61     34.46 o 
  -2 -10   8       35.46       32.05     33.25 o 
  -1 -10   8       92.46       63.70     32.05 o 
   0 -10   8      147.60      155.45     33.25 o 
   2 -10   8       14.14       12.02     40.87 o 
   3 -10   8      122.68      109.78     41.27 o 
   4 -10   8      129.69      146.64     42.47 o 
   5 -10   8       10.93        8.81     50.08 o 
   6 -10   8        1.08       -6.81     51.68 o 
  -8  -9   8      204.13      171.88     35.66 o 
  -7  -9   8        9.68       -0.80     33.25 o 
  -6  -9   8      286.42      251.21     32.05 o 
  -5  -9   8      139.30      165.47     30.05 o 
  -4  -9   8      207.10      191.51     29.65 o 
  -3  -9   8        2.03       -3.61     29.65 o 
  -2  -9   8      204.45      209.54     30.45 o 
  -1  -9   8      124.46       70.11     30.85 o 
   0  -9   8      145.55      127.81     31.25 o 
   2  -9   8      321.63      298.09     33.25 o 
   3  -9   8      126.58      139.03     36.86 o 
   4  -9   8      394.94      465.16     36.46 o 
   5  -9   8        0.67       -3.61     42.87 o 
   6  -9   8       10.61       25.64     47.28 o 
   7  -9   8        7.82       12.02     48.88 o 
  -7  -8   8       17.07        2.80     30.05 o 
  -5  -8   8       71.42       61.70     27.65 o 
  -4  -8   8      174.77      156.66     26.84 o 
  -3  -8   8      279.30      293.68     26.04 o 
  -2  -8   8      606.38      605.39     32.05 o 
  -1  -8   8        6.90       -0.40     26.84 o 
   0  -8   8      470.89      471.17     31.65 o 
   2  -8   8       89.82       76.93     30.85 o 
   3  -8   8      110.85      126.21     29.25 o 
   4  -8   8       39.62       30.45     35.66 o 
   5  -8   8       13.23        5.61     34.86 o 
   6  -8   8      132.58      105.77     40.07 o 
   7  -8   8      192.76      182.30     45.67 o 
   8  -8   8       34.05       23.24     47.68 o 
  -6  -7   8      183.42      181.90     24.84 o 
  -5  -7   8        3.35        2.40     24.04 o 
  -4  -7   8      177.83      162.26     22.84 o 
  -3  -7   8     1126.59     1232.41     39.66 o 
  -2  -7   8      192.47      128.61     22.04 o 
  -1  -7   8      616.18      614.60     30.85 o 
   0  -7   8       42.37       23.24     22.84 o 
   2  -7   8      238.83      187.91     24.44 o 
   3  -7   8      282.46      229.98     29.25 o 
   4  -7   8      277.49      261.63     27.65 o 
   5  -7   8      540.80      518.05     34.06 o 
   6  -7   8      467.10      476.78     36.06 o 
   7  -7   8        0.29       -1.60     38.06 o 
   8  -7   8        2.44        8.41     44.47 o 
   9  -7   8       17.63       14.02     52.49 o 
  -7  -6   8        6.20       -4.81     24.44 o 
  -6  -6   8      533.65      553.70     27.24 o 
  -5  -6   8      212.78      171.48     21.23 o 
  -4  -6   8       25.90       17.23     20.83 o 
  -3  -6   8      187.88      216.35     20.43 o 
  -2  -6   8      371.99      304.10     22.44 o 
  -1  -6   8       54.49       66.51     20.03 o 
   0  -6   8       29.82        8.81     21.64 o 
   1  -6   8     1163.16     1166.70     37.26 o 
   2  -6   8      156.31      151.45     22.84 o 
   3  -6   8     1366.84     1394.68     43.67 o 
   4  -6   8       25.84        2.40     25.24 o 
   5  -6   8      371.58      318.52     27.24 o 
   6  -6   8       70.04       61.70     32.45 o 
   7  -6   8       72.88       74.52     35.66 o 
   8  -6   8      216.06      198.72     37.26 o 
   9  -6   8       22.59       20.83     42.87 o 
  10  -6   8      106.61      131.01     52.49 o 
  -6  -5   8      350.68      328.54     20.83 o 
  -5  -5   8      149.80      167.87     19.63 o 
  -4  -5   8      354.75      361.79     21.64 o 
  -3  -5   8        3.16       -5.21     18.43 o 
  -2  -5   8      303.49      334.95     21.23 o 
  -1  -5   8      383.52      419.48     23.24 o 
   0  -5   8     1773.69     1936.36     44.07 o 
   1  -5   8      394.87      395.45     24.04 o 
   2  -5   8      206.91      205.94     20.43 o 
   3  -5   8      279.81      269.24     22.04 o 
   4  -5   8        1.66        1.20     24.04 o 
   5  -5   8     1152.73     1046.51     39.66 o 
   6  -5   8        2.57        4.01     26.44 o 
   7  -5   8      427.01      412.87     26.44 o 
   8  -5   8      103.02       81.73     37.26 o 
   9  -5   8       81.98      133.42     42.87 o 
  10  -5   8        9.18      -11.22     45.67 o 
  11  -5   8        1.31       17.23     50.48 o 
  -6  -4   8       27.18       28.85     18.03 o 
  -5  -4   8     3991.96     4157.99     54.09 o 
  -4  -4   8     2394.28     2521.72     42.87 o 
  -3  -4   8       80.10       72.52     15.63 o 
  -2  -4   8      586.79      574.14     23.24 o 
  -1  -4   8      571.89      601.78     24.44 o 
   1  -4   8        0.65        3.21     18.43 o 
   2  -4   8      643.92      623.82     27.24 o 
   3  -4   8      269.77      250.01     20.03 o 
   4  -4   8      107.64      123.00     20.83 o 
   5  -4   8       72.50       34.06     24.44 o 
   6  -4   8      119.39      106.26     18.07 o 
   7  -4   8      277.20      252.81     26.84 o 
   8  -4   8       21.02       24.84     32.85 o 
   9  -4   8       54.19       72.92     38.86 o 
  10  -4   8        0.05       -4.01     39.66 o 
  11  -4   8       90.40       86.54     50.88 o 
  12  -4   8        1.16       -4.01     56.49 o 
  -6  -3   8      567.36      544.89     20.03 o 
  -5  -3   8     1928.67     1980.43     34.46 o 
  -4  -3   8      714.75      757.64     22.84 o 
  -3  -3   8      862.10      885.05     25.24 o 
  -2  -3   8      191.95      193.92     15.22 o 
  -1  -3   8      258.57      240.39     16.03 o 
   0  -3   8     1244.69     1203.57     30.85 o 
   1  -3   8      118.03      110.58     16.03 o 
   2  -3   8      115.06      158.26     16.03 o 
   3  -3   8      304.48      276.85     20.03 o 
   4  -3   8      115.65      119.80     20.03 o 
   5  -3   8        0.51       -3.40     14.02 o 
   6  -3   8      601.83      616.11     54.89 o 
   7  -3   8      293.77      233.98     25.24 o 
   8  -3   8      852.54      945.94     39.26 o 
   9  -3   8        2.69       -7.21     33.65 o 
  10  -3   8       43.65       47.28     37.66 o 
  11  -3   8       56.80       44.87     46.08 o 
  12  -3   8      105.17      125.81     48.08 o 
  -5  -2   8      303.08      236.39     13.22 o 
  -4  -2   8     1170.56     1307.33     26.04 o 
  -3  -2   8     1306.32     1306.53     26.84 o 
  -1  -2   8     1792.20     1859.04     33.25 o 
   0  -2   8      220.29      219.56     14.82 o 
   1  -2   8       57.78       51.28     14.42 o 
   2  -2   8      840.58      866.21     26.84 o 
   3  -2   8     2053.19     2071.19     28.85 o 
   4  -2   8     4392.02     4412.04     41.67 o 
   5  -2   8       34.95       33.87     13.44 o 
   6  -2   8      183.74      173.08     20.43 o 
   7  -2   8      141.89      146.24     23.64 o 
   8  -2   8      325.83      377.82     28.05 o 
   9  -2   8        9.69        7.21     33.25 o 
  10  -2   8      245.78      233.58     35.26 o 
  11  -2   8       37.94       27.65     38.06 o 
  12  -2   8        1.98       13.22     49.68 o 
  13  -2   8       68.94      104.97     56.09 o 
  -3  -1   8     2539.27     2724.05     33.25 o 
  -2  -1   8      185.48      180.70     11.62 o 
  -1  -1   8      198.07      153.03      6.60 o 
   0  -1   8       20.46       25.03      7.41 o 
   1  -1   8      267.79      246.32      9.62 o 
   2  -1   8        6.39        7.98      8.92 o 
   3  -1   8     2427.53     2515.92     69.91 o 
   4  -1   8        7.13       18.83     16.43 o 
   5  -1   8      260.46      246.80     18.43 o 
   6  -1   8       16.79       19.23     20.83 o 
   7  -1   8      333.23      369.00     23.64 o 
   8  -1   8      175.51      134.22     23.24 o 
   9  -1   8      338.07      340.16     28.05 o 
  10  -1   8      257.76      259.22     32.05 o 
  11  -1   8      256.89      264.03     36.06 o 
  12  -1   8        8.46        9.22     41.67 o 
  13  -1   8        1.25       -9.62     48.08 o 
  -4   0   8     1728.27     1812.96     21.64 o 
  -3   0   8       54.04       24.44      9.22 o 
  -2   0   8      110.83       92.15     10.02 o 
  -1   0   8      838.80      798.50     19.23 o 
   0   0   8      167.12      201.26     11.22 o 
   1   0   8       19.00       33.66      7.76 o 
   2   0   8      324.27      271.24     13.22 o 
   3   0   8     1355.70     1482.82     28.85 o 
   4   0   8      542.90      470.77     19.63 o 
   5   0   8     1003.39     1051.72     29.25 o 
   6   0   8        0.01        0.40     20.03 o 
   7   0   8     1328.73     1338.59     38.06 o 
   8   0   8       41.87       41.27     22.04 o 
   9   0   8      398.42      403.06     29.25 o 
  10   0   8      231.54      188.71     30.85 o 
  11   0   8      375.77      435.11     32.85 o 
  12   0   8        1.22       -6.81     39.26 o 
  14   0   8       63.81       68.51     53.69 o 
   0   1   8     1427.64     1489.63     19.23 o 
   1   1   8       36.15       44.07     10.02 o 
   2   1   8     1723.29     1550.93     26.04 o 
   3   1   8       10.80       16.43     12.82 o 
   4   1   8      680.22      592.57     20.83 o 
   5   1   8     1059.08     1097.79     28.85 o 
   6   1   8      210.78      207.14     18.03 o 
   7   1   8      731.71      711.16     28.45 o 
   8   1   8       77.17       76.12     23.64 o 
   9   1   8      199.65      197.12     26.04 o 
  10   1   8       78.99       42.47     27.65 o 
  11   1   8      167.25      166.27     36.46 o 
  12   1   8        2.35       12.02     36.86 o 
  13   1   8       62.29       53.29     44.87 o 
  14   1   8       37.12       18.03     56.49 o 
 -11   2   8      115.95       89.35     38.06 o 
 -10   2   8       15.13      -11.22     33.65 o 
   0   2   8      706.07      557.31     18.43 o 
   1   2   8       94.42       92.95     10.42 o 
   2   2   8       47.63       55.99      7.61 o 
   3   2   8       80.24       80.41      8.64 o 
   4   2   8     1305.35     1357.30     20.96 o 
   5   2   8      168.74      173.88     16.03 o 
   6   2   8      889.74      821.74     28.05 o 
   7   2   8       64.42       56.09     20.83 o 
   8   2   8      249.63      242.40     22.04 o 
   9   2   8      155.70      153.05     26.84 o 
  10   2   8      157.07      195.92     29.65 o 
  11   2   8      362.26      319.32     34.86 o 
  12   2   8        0.55       -1.60     40.07 o 
  13   2   8       77.77       76.52     41.27 o 
  14   2   8       49.55       60.50     53.29 o 
 -11   3   8       11.66       12.02     40.87 o 
 -10   3   8      276.26      272.04     34.46 o 
  -9   3   8      399.47      423.09     30.05 o 
  -3   3   8     3204.02     2978.46     36.86 o 
  -2   3   8        9.40       14.82     10.82 o 
  -1   3   8        4.13        5.61     10.82 o 
   0   3   8      171.15      123.80     11.22 o 
   1   3   8     1585.01     1502.85     29.65 o 
   2   3   8       73.81       31.25     11.22 o 
   3   3   8       16.85        6.20      8.92 o 
   4   3   8      798.73      735.10     17.23 o 
   5   3   8        2.33        0.48     10.20 o 
   6   3   8      246.40      243.48     12.60 o 
   7   3   8        1.63        6.63     12.12 o 
   8   3   8      580.94      608.99     29.25 o 
   9   3   8      147.82      110.98     26.04 o 
  10   3   8      774.97      822.94     36.46 o 
  11   3   8        8.21        5.21     34.46 o 
  12   3   8      157.48      181.50     40.07 o 
  13   3   8      222.73      238.39     44.07 o 
  14   3   8      188.03      255.62     47.28 o 
  15   3   8        5.21       -3.21     62.90 o 
 -11   4   8        0.22       -8.81     42.47 o 
 -10   4   8      378.53      423.49     36.86 o 
  -9   4   8       39.22       27.65     32.45 o 
  -8   4   8      614.97      688.72     33.65 o 
  -7   4   8        5.36        8.81     25.24 o 
  -5   4   8      155.10      151.85     12.02 o 
  -4   4   8     1850.16     1746.85     28.85 o 
  -3   4   8      860.19      848.59     21.23 o 
  -2   4   8        1.00        9.22     11.62 o 
  -1   4   8     1308.67     1149.08     25.64 o 
   0   4   8        2.66       -0.80     10.42 o 
   1   4   8        5.48        2.80     11.62 o 
   2   4   8       25.83       36.06     11.22 o 
   3   4   8        7.69       16.03     12.82 o 
   4   4   8      785.08      744.42     23.24 o 
   5   4   8       51.46       46.86     10.59 o 
   6   4   8     1006.99     1023.21     20.63 o 
   7   4   8      545.82      519.00     37.06 o 
   8   4   8      834.39      887.60     41.07 o 
   9   4   8       87.73      100.10     14.97 o 
  10   4   8      564.34      684.72     35.26 o 
  12   4   8      279.60      316.92     38.46 o 
  13   4   8       11.01       17.63     44.87 o 
  14   4   8      160.31      181.50     52.49 o 
  15   4   8        0.75       17.63     56.49 o 
 -11   5   8       32.56       56.49     46.88 o 
 -10   5   8       84.27       94.55     40.07 o 
  -9   5   8       86.66       63.30     34.46 o 
  -8   5   8       63.41       43.27     31.25 o 
  -7   5   8      215.17      179.89     25.64 o 
  -6   5   8      430.32      411.87     27.65 o 
  -5   5   8      224.49      208.69     13.82 o 
  -4   5   8     2491.39     2361.22     96.56 o 
  -3   5   8       34.62       26.04     12.42 o 
  -2   5   8     3435.63     3389.13     43.27 o 
  -1   5   8      554.97      541.28     19.63 o 
   0   5   8      165.65      126.21     13.22 o 
   1   5   8     1829.97     1843.41     34.86 o 
   2   5   8       87.49       87.34     12.42 o 
   3   5   8     1469.77     1418.32     31.65 o 
   4   5   8       10.97       19.23      8.78 o 
   5   5   8     2142.70     2064.83     22.60 o 
   6   5   8      535.57      545.18     12.13 o 
   7   5   8      583.58      586.96     23.64 o 
   8   5   8      161.99      130.61     17.63 o 
   9   5   8      146.55      154.23     15.11 o 
  10   5   8      298.90      315.28     17.10 o 
  11   5   8      119.92      120.32     19.12 o 
  12   5   8      137.12      125.00     34.06 o 
  13   5   8       77.55       56.89     44.87 o 
 -11   6   8       74.56       72.52     51.28 o 
 -10   6   8        5.22       -1.60     44.87 o 
  -9   6   8      159.07      152.65     37.26 o 
  -8   6   8        0.72       10.82     34.06 o 
  -7   6   8      142.99      119.80     28.05 o 
  -6   6   8      176.70      152.25     24.84 o 
  -5   6   8     1096.58     1057.30     61.90 o 
  -4   6   8     1399.13     1400.62     66.51 o 
  -3   6   8      213.15      182.82     28.85 o 
  -2   6   8     1126.35     1212.53     18.63 o 
  -1   6   8      293.36      249.02     12.23 o 
   0   6   8     3203.53     3180.49    109.38 o 
   1   6   8        8.27        0.98      9.23 o 
   2   6   8     1468.14     1475.80     30.25 o 
   3   6   8     2715.88     2837.87     44.07 o 
   4   6   8      508.91      512.19     13.85 o 
   5   6   8      104.84      128.51     10.09 o 
   6   6   8      123.55      131.63      9.52 o 
   7   6   8      811.21      820.54     28.45 o 
   8   6   8        0.60        4.41     19.23 o 
   9   6   8      608.39      573.34     25.64 o 
  10   6   8        1.01       -4.41     22.44 o 
  11   6   8       87.69      100.56     24.84 o 
 -11   7   8      134.05      162.26     56.09 o 
 -10   7   8       20.71       12.02     47.28 o 
  -9   7   8       84.83      101.77     42.87 o 
  -8   7   8        6.80       29.25     35.66 o 
  -7   7   8      142.43      148.24     31.65 o 
  -6   7   8        0.28       -7.61     30.05 o 
  -5   7   8     1208.18     1279.69     41.67 o 
  -4   7   8     1223.30     1211.44     66.31 o 
  -3   7   8     1366.36     1338.61     50.48 o 
  -2   7   8      339.27      361.81      8.43 o 
  -1   7   8      149.59      138.71      9.43 o 
   0   7   8      554.19      573.95     16.93 o 
   1   7   8      158.10      143.06     10.95 o 
   2   7   8      772.09      763.79     18.41 o 
   3   7   8       34.80       23.84     10.77 o 
   4   7   8      178.35      165.58     11.29 o 
   5   7   8        5.72       -0.25     11.24 o 
   6   7   8      672.55      682.23     15.42 o 
   7   7   8      495.56      533.67     24.44 o 
   8   7   8      148.92      141.03     19.23 o 
   9   7   8      394.56      369.00     22.84 o 
  10   7   8      103.85       89.75     23.64 o 
  11   7   8       77.89       62.10     25.64 o 
 -11   8   8       28.32       43.67     63.30 o 
 -10   8   8       52.11       42.87     53.69 o 
  -9   8   8       14.74       22.84     45.67 o 
  -8   8   8        3.88        1.60     40.87 o 
  -7   8   8       91.71       72.52     34.46 o 
  -6   8   8      116.14      121.80     33.25 o 
  -5   8   8      669.48      618.61     33.65 o 
  -4   8   8       78.25       64.60     15.68 o 
  -3   8   8     1126.59     1196.84     38.26 o 
  -2   8   8      230.45      227.17     10.06 o 
  -1   8   8      539.29      536.18     17.16 o 
   0   8   8       60.11       61.12     10.20 o 
   1   8   8     1110.84     1133.34     57.09 o 
   2   8   8       29.83       42.72     11.52 o 
   3   8   8      608.44      567.29     16.84 o 
   4   8   8      677.51      695.79     17.85 o 
   5   8   8      261.87      275.00     12.78 o 
   6   8   8        5.33        8.44     12.17 o 
   7   8   8       98.55       59.70     20.03 o 
   8   8   8      147.33      144.64     20.43 o 
   9   8   8        6.30        0.80     23.24 o 
  10   8   8      285.43      254.82     25.24 o 
  11   8   8        4.94       -2.40     27.65 o 
 -10   9   8       37.71       33.25     59.70 o 
  -9   9   8       69.64       76.52     51.28 o 
  -8   9   8       47.38       45.67     44.47 o 
  -7   9   8      349.64      370.61     40.87 o 
  -6   9   8        8.41       -2.80     34.46 o 
  -5   9   8       38.05       36.46     30.85 o 
  -4   9   8       34.15       15.72     17.79 o 
  -3   9   8      535.62      468.53     18.85 o 
  -2   9   8      146.37       97.76     15.49 o 
  -1   9   8      210.94      217.09      9.52 o 
   0   9   8       73.75       45.19     11.85 o 
   1   9   8      688.46      787.26     16.82 o 
   2   9   8      585.45      550.39     19.52 o 
   3   9   8      413.94      410.67     16.56 o 
   4   9   8      291.18      230.84     19.63 o 
   5   9   8       96.47      100.54     14.02 o 
   6   9   8       85.15       92.19     13.74 o 
   7   9   8     1335.87     1407.50     40.87 o 
   8   9   8      118.59       71.32     22.04 o 
   9   9   8        5.04       -7.61     24.04 o 
  10   9   8      459.70      485.99     28.85 o 
  11   9   8      133.77       82.53     29.25 o 
  -8  10   8      314.05      289.27     50.08 o 
  -7  10   8       96.37       76.12     46.08 o 
  -6  10   8        6.36        3.21     42.47 o 
  -5  10   8       61.08       51.28     38.06 o 
  -4  10   8      359.04      389.41     20.19 o 
  -3  10   8      246.95      223.57     19.06 o 
  -2  10   8      438.37      392.46     23.24 o 
  -1  10   8      490.56      536.14     14.56 o 
   0  10   8      444.39      416.68     18.43 o 
   1  10   8      631.75      568.39     19.79 o 
   2  10   8      643.40      580.07     19.54 o 
   3  10   8     1053.26     1083.67     29.05 o 
   4  10   8        0.63        0.53     12.44 o 
   5  10   8      122.61      111.17     15.86 o 
   6  10   8      199.62      216.75     21.23 o 
   7  10   8      347.11      352.98     25.64 o 
   8  10   8        1.10        3.21     26.44 o 
   9  10   8      221.18      223.97     28.45 o 
  10  10   8     1036.38     1049.31     39.66 o 
  11  10   8       85.44       48.08     31.65 o 
  12  10   8      105.54       98.56     36.06 o 
  -8  11   8       18.28       23.64     56.89 o 
  -7  11   8      352.30      364.60     50.48 o 
  -6  11   8       72.73       64.10     47.68 o 
  -5  11   8       24.38       28.05     42.07 o 
  -4  11   8      403.00      395.04     35.66 o 
  -3  11   8        6.02        5.43     21.85 o 
  -2  11   8      308.00      273.65     32.05 o 
  -1  11   8        8.40        6.70     17.02 o 
   0  11   8      103.74       88.34     14.32 o 
   1  11   8      199.46      202.52     18.26 o 
   2  11   8        9.50       -4.16     18.98 o 
   3  11   8       38.95       42.85     18.69 o 
   4  11   8       87.57       67.56     18.88 o 
   5  11   8        5.42       -2.28     18.41 o 
   6  11   8        1.94       -8.81     18.70 o 
   7  11   8       32.41       25.35     21.15 o 
   8  11   8        0.86        1.57     21.27 o 
   9  11   8      120.29      116.59     32.05 o 
  10  11   8       43.56       35.26     33.65 o 
  11  11   8      399.67      386.63     36.46 o 
  12  11   8      105.90       79.78     30.61 o 
  13  11   8      123.97      129.01     49.68 o 
  14  11   8       83.93       78.13     57.29 o 
  -7  12   8       27.35       19.63     60.10 o 
  -6  12   8       33.63       24.44     54.49 o 
  -5  12   8       67.02       72.52     46.08 o 
  -4  12   8       55.25       32.05     43.67 o 
  -3  12   8      315.21      295.28     37.66 o 
  -2  12   8      197.63      205.94     34.86 o 
  -1  12   8       18.38       23.24     36.46 o 
   0  12   8     1360.72     1440.29     24.75 o 
   1  12   8      170.45      123.14     16.11 o 
   2  12   8       31.76       34.77     21.24 o 
   3  12   8        2.81        0.21     21.10 o 
   4  12   8      472.95      475.77     21.53 o 
   5  12   8      152.23      121.00     30.45 o 
   6  12   8       81.06       76.93     30.05 o 
   7  12   8      107.08      117.66     23.66 o 
   8  12   8        1.07        1.20     36.86 o 
   9  12   8       65.35       66.03     25.20 o 
  10  12   8      116.34      115.15     25.89 o 
  11  12   8       81.45       60.25     28.63 o 
  12  12   8       67.47       45.67     32.91 o 
  13  12   8       26.36       40.07     58.50 o 
  14  12   8        1.46       15.63     68.11 o 
  -6  13   8       40.10       14.42     62.90 o 
  -5  13   8       77.93       66.51     55.29 o 
  -4  13   8       14.91        5.21     48.48 o 
  -3  13   8      205.52      219.16     42.47 o 
  -2  13   8        1.51        7.61     40.47 o 
  -1  13   8      383.16      341.76     40.47 o 
   0  13   8      713.47      668.10     39.26 o 
   1  13   8      383.75      326.36     18.92 o 
   2  13   8     1024.53     1129.74     31.90 o 
   3  13   8        2.91        2.56     23.78 o 
   4  13   8       42.42       28.45     34.86 o 
   5  13   8      148.13      112.98     33.65 o 
   6  13   8      165.06      200.33     35.66 o 
   7  13   8       42.82       33.25     35.26 o 
   8  13   8        2.49        6.05     25.98 o 
   9  13   8       45.43       32.59     28.22 o 
  10  13   8        1.20       -0.62     30.28 o 
  11  13   8        0.55       -0.53     32.70 o 
  12  13   8        3.82       -4.28     35.61 o 
  13  13   8        2.36       10.82     64.10 o 
  -4  14   8       15.19       20.43     54.49 o 
  -3  14   8      104.11      105.77     50.88 o 
  -2  14   8       13.64       11.22     46.88 o 
  -1  14   8      158.69      136.62     45.67 o 
   0  14   8       24.41        5.21     41.67 o 
   1  14   8      142.50      120.04     21.82 o 
   2  14   8       64.70       69.55     25.38 o 
   3  14   8      259.22      248.70     24.45 o 
   4  14   8      116.56       79.33     40.47 o 
   5  14   8       59.28       32.05     42.07 o 
   6  14   8      277.78      286.87     42.07 o 
   7  14   8        3.93       -0.40     45.67 o 
   8  14   8      236.35      257.47     28.73 o 
   9  14   8        0.17        2.40     45.27 o 
  10  14   8       24.52       25.61     33.93 o 
  11  14   8       56.70       20.63     35.49 o 
  12  14   8       26.23       25.41     40.04 o 
  -3  15   8      309.92      283.66     63.70 o 
  -2  15   8       12.28       22.44     59.70 o 
   1  15   8      187.34      155.05     40.07 o 
   2  15   8        0.21       -5.17     29.95 o 
   3  15   8      276.67      251.32     28.17 o 
   4  15   8       48.11       44.02     28.48 o 
   5  15   8      215.69      193.92     43.27 o 
   6  15   8       17.20        6.01     48.48 o 
   7  15   8      296.60      344.96     48.48 o 
   8  15   8      125.85      108.18     49.68 o 
   9  15   8        6.50       10.63     34.07 o 
  10  15   8       14.93       20.78     37.31 o 
  11  15   8        6.27       26.63     42.88 o 
   2  16   8        7.15        6.41     45.67 o 
   3  16   8       75.81       83.84     33.71 o 
   4  16   8       82.53       80.84     32.46 o 
   5  16   8        9.38       10.53     32.74 o 
   6  16   8      127.27      137.83     52.89 o 
   7  16   8       16.97       42.07     54.49 o 
   9  16   8      153.17      158.52     38.76 o 
   3  17   8        0.61       11.62     51.28 o 
   4  17   8       71.53       66.19     38.68 o 
   5  17   8       28.54       41.33     38.33 o 
   6  17   8      132.99      136.37     39.26 o 
   7  17   8        3.56       10.82     63.30 o 
  -7 -12   9       12.65       14.42     54.49 o 
  -6 -12   9      130.79      135.82     52.49 o 
  -5 -12   9       56.15       30.45     52.49 o 
  -4 -12   9       96.27      141.03     51.68 o 
  -3 -12   9        9.29        6.01     50.48 o 
  -2 -12   9       70.57       68.51     48.48 o 
  -1 -12   9       16.79       32.85     52.89 o 
  -7 -11   9      445.40      390.24     48.08 o 
  -6 -11   9       10.31       20.83     46.48 o 
  -5 -11   9       34.78       34.06     44.87 o 
  -4 -11   9       49.03       38.86     44.87 o 
  -3 -11   9       34.93       25.64     43.67 o 
  -2 -11   9       74.42       42.07     42.87 o 
  -1 -11   9        3.43       14.42     45.27 o 
   1 -11   9       17.56       12.42     47.28 o 
   2 -11   9       53.81       26.84     47.68 o 
  -7 -10   9      946.42      900.67     44.87 o 
  -6 -10   9        2.32        4.41     40.07 o 
  -5 -10   9      192.92      180.70     38.86 o 
  -4 -10   9        0.14        9.22     38.46 o 
  -3 -10   9      244.66      242.80     36.86 o 
  -2 -10   9       75.88       74.92     38.46 o 
  -1 -10   9      179.70      135.02     36.86 o 
   0 -10   9       72.92       55.29     37.66 o 
   1 -10   9       16.70       30.05     40.47 o 
   2 -10   9        5.31       -5.21     42.07 o 
   3 -10   9      105.33      118.19     42.87 o 
   4 -10   9        7.01       -8.01     46.08 o 
   5 -10   9       31.44       26.44     55.69 o 
  -7  -9   9      103.84      109.78     37.66 o 
  -6  -9   9      444.75      475.98     35.26 o 
  -5  -9   9      173.73      132.62     34.06 o 
  -4  -9   9      130.62      114.19     33.25 o 
  -3  -9   9       54.79       56.09     33.25 o 
  -2  -9   9        4.70       12.02     32.45 o 
  -1  -9   9       31.94       26.84     33.25 o 
   1  -9   9      197.12      219.56     36.86 o 
   2  -9   9       67.36       87.74     38.86 o 
   3  -9   9       81.12       60.90     37.26 o 
   4  -9   9        2.80      -10.82     40.87 o 
   5  -9   9        9.62        8.01     48.48 o 
   6  -9   9        0.77       -1.60     47.68 o 
  -7  -8   9        3.86        0.80     32.45 o 
  -6  -8   9       22.13        6.81     31.25 o 
  -5  -8   9      296.05      325.33     29.65 o 
  -4  -8   9      338.98      340.16     29.25 o 
  -3  -8   9        8.52        9.62     28.45 o 
  -2  -8   9        5.57        9.22     28.05 o 
  -1  -8   9      168.60      177.09     29.65 o 
   0  -8   9      374.44      342.96     30.45 o 
   1  -8   9      203.85      217.96     32.05 o 
   2  -8   9       87.24       74.52     30.85 o 
   3  -8   9      352.13      316.92     32.05 o 
   4  -8   9       18.21        6.01     39.26 o 
   5  -8   9      262.21      274.85     38.46 o 
   6  -8   9       28.84       27.24     44.07 o 
   7  -8   9       10.18      -10.82     47.68 o 
   8  -8   9       72.47       71.72     53.69 o 
  -6  -7   9        2.13        5.61     28.45 o 
  -5  -7   9      422.24      371.41     26.44 o 
  -4  -7   9      636.46      669.89     32.05 o 
  -3  -7   9      167.72      153.05     25.24 o 
  -2  -7   9      678.73      695.94     33.65 o 
  -1  -7   9       15.04        2.80     24.84 o 
   1  -7   9       35.48       32.85     25.64 o 
   2  -7   9      377.54      347.37     29.65 o 
   3  -7   9       28.83       32.85     31.25 o 
   4  -7   9      676.51      624.22     36.06 o 
   5  -7   9      325.42      280.46     37.26 o 
   6  -7   9      246.88      287.27     36.06 o 
   7  -7   9        3.30       -4.81     44.07 o 
   8  -7   9        3.78       -1.60     49.68 o 
   9  -7   9       74.61       85.74     58.90 o 
  -6  -6   9      153.18      165.07     24.04 o 
  -5  -6   9       18.11       10.02     23.24 o 
  -4  -6   9      408.56      355.78     24.44 o 
  -3  -6   9        8.29       11.62     22.44 o 
  -2  -6   9      122.17      122.20     22.84 o 
  -1  -6   9     1087.47     1009.65     36.46 o 
   1  -6   9       88.09       63.70     22.84 o 
   2  -6   9      990.81      979.20     38.06 o 
   3  -6   9        6.60        6.41     27.65 o 
   4  -6   9      466.54      497.21     31.25 o 
   5  -6   9       28.21       21.64     32.85 o 
   6  -6   9      204.75      261.63     31.65 o 
   7  -6   9      245.71      211.45     27.76 o 
   8  -6   9        3.17        3.21     42.47 o 
   9  -6   9       14.08       -9.22     51.68 o 
  10  -6   9       74.54       42.87     58.50 o 
  -6  -5   9       10.50       19.23     22.84 o 
  -5  -5   9      180.79      217.96     20.43 o 
  -4  -5   9      477.95      504.02     25.24 o 
  -3  -5   9        7.46        5.61     20.03 o 
  -2  -5   9      550.82      618.61     27.65 o 
  -1  -5   9     2946.81     3086.64     56.09 o 
   0  -5   9        1.57        1.20     20.43 o 
   1  -5   9      160.68      168.68     22.44 o 
   2  -5   9     1008.60     1021.27     36.46 o 
   3  -5   9       87.03       72.52     23.24 o 
   4  -5   9      526.31      534.07     31.25 o 
   5  -5   9        0.26       -1.60     26.44 o 
   6  -5   9      351.88      408.57     54.49 o 
   7  -5   9        2.20       -1.60     33.65 o 
   8  -5   9       21.12       16.83     41.27 o 
   9  -5   9        9.65        7.61     42.07 o 
  10  -5   9        8.08        3.21     51.68 o 
  -5  -4   9     1896.66     2048.95     40.47 o 
  -4  -4   9        0.84        2.40     18.03 o 
  -3  -4   9      622.64      668.29     25.64 o 
  -2  -4   9     1952.83     1970.42     41.67 o 
   0  -4   9      131.24      125.40     18.43 o 
   1  -4   9      134.49      131.01     20.43 o 
   2  -4   9       15.92       30.45     20.03 o 
   3  -4   9      206.94      168.27     20.83 o 
   4  -4   9       14.78        5.61     24.84 o 
   5  -4   9      448.50      454.56     19.52 o 
   6  -4   9        1.89        0.59     20.82 o 
   7  -4   9      117.45       90.15     29.65 o 
   8  -4   9      305.93      314.91     36.86 o 
   9  -4   9       23.94       28.45     37.66 o 
  10  -4   9       38.87       18.43     48.08 o 
  11  -4   9        2.33        5.21     49.28 o 
  -5  -3   9      343.21      360.19     18.43 o 
  -4  -3   9      211.91      202.73     15.63 o 
  -3  -3   9      655.77      701.14     24.04 o 
  -1  -3   9      730.16      716.77     25.24 o 
   0  -3   9       32.01       18.83     16.43 o 
   1  -3   9     3551.18     3584.25     55.29 o 
   2  -3   9      606.54      568.13     26.44 o 
   3  -3   9       23.08       16.83     18.83 o 
   4  -3   9       84.70       68.31     14.30 o 
   5  -3   9      113.08      129.91     17.00 o 
   6  -3   9      147.12      162.67     26.84 o 
   7  -3   9      521.42      551.30     31.25 o 
   8  -3   9       66.27       69.71     30.05 o 
   9  -3   9       63.82       57.29     36.86 o 
  10  -3   9       20.78       28.05     44.07 o 
  11  -3   9       55.43       73.72     44.87 o 
  12  -3   9       63.27       94.55     55.29 o 
  -4  -2   9      965.78      995.22     24.84 o 
  -3  -2   9      225.00      192.31     14.42 o 
  -2  -2   9      229.37      228.77     14.82 o 
  -1  -2   9       82.41       78.04      8.86 o 
   0  -2   9      726.04      711.75     14.72 o 
   1  -2   9     1487.92     1535.14     22.04 o 
   2  -2   9      727.55      677.61     25.84 o 
   3  -2   9     1546.79     1576.88     27.44 o 
   4  -2   9     1019.16      965.51     22.17 o 
   5  -2   9      239.79      280.46     20.83 o 
   6  -2   9      438.85      379.82     24.44 o 
   7  -2   9      245.23      313.71     25.24 o 
   8  -2   9        4.18       -2.00     27.65 o 
   9  -2   9      132.60      128.21     31.25 o 
  10  -2   9        6.10        2.00     36.06 o 
  11  -2   9       44.70       56.89     42.47 o 
  12  -2   9        4.53        8.01     53.29 o 
  -4  -1   9      347.85      338.55     14.02 o 
  -3  -1   9       85.72       71.72     12.02 o 
  -2  -1   9      314.23      358.18     16.03 o 
  -1  -1   9      480.70      473.57     10.07 o 
   0  -1   9      343.62      333.64      9.99 o 
   1  -1   9     1399.88     1339.67     30.45 o 
   2  -1   9     3918.50     3894.14     34.43 o 
   3  -1   9      164.37      153.37     11.73 o 
   4  -1   9     3249.91     3163.16     48.08 o 
   5  -1   9      514.79      512.04     24.04 o 
   6  -1   9      104.74      111.38     21.64 o 
   7  -1   9      456.45      481.99     28.05 o 
   8  -1   9       24.94       26.04     28.85 o 
   9  -1   9      229.27      200.33     28.85 o 
  10  -1   9       53.99       74.12     33.25 o 
  11  -1   9      209.88      267.24     39.26 o 
  12  -1   9        0.02       -4.01     45.67 o 
  13  -1   9        1.96        8.41     51.68 o 
  -3   0   9      634.05      574.14     16.03 o 
  -2   0   9        1.34       -0.40     10.82 o 
  -1   0   9      640.08      566.93     18.03 o 
   0   0   9      262.77      246.55      8.44 o 
   1   0   9     1338.18     1336.76     24.24 o 
   2   0   9      370.52      325.33     14.82 o 
   3   0   9      735.78      713.97     22.44 o 
   4   0   9     7140.43     7176.12     68.51 o 
   5   0   9      308.94      292.88     20.03 o 
   6   0   9      713.28      711.16     27.65 o 
   7   0   9      158.77      139.83     21.64 o 
   8   0   9      579.99      576.94     30.85 o 
   9   0   9      150.51      121.00     30.45 o 
  10   0   9      112.26      151.05     32.05 o 
  11   0   9        6.15       20.83     37.26 o 
  12   0   9        0.48      -10.82     46.48 o 
  13   0   9        1.09        8.01     54.89 o 
   0   1   9        4.83        2.80     10.02 o 
   1   1   9      266.52      229.17     11.62 o 
   2   1   9       60.35       44.87     12.82 o 
   3   1   9     1397.89     1400.69     28.85 o 
   4   1   9       97.38       69.71     15.22 o 
   5   1   9     2356.55     2424.76     43.27 o 
   6   1   9      502.85      508.83     24.84 o 
   7   1   9      445.73      473.57     25.64 o 
   8   1   9      685.44      714.77     32.05 o 
   9   1   9       14.65        9.62     29.65 o 
  10   1   9      429.38      452.74     31.25 o 
  11   1   9       87.72       44.87     36.86 o 
  12   1   9      203.48      310.11     42.87 o 
  13   1   9       46.69       44.07     51.28 o 
  14   1   9        0.70        2.40     53.69 o 
 -11   2   9      141.62      120.20     40.87 o 
   2   2   9      535.96      568.53     17.63 o 
   3   2   9      626.55      687.52     20.83 o 
   4   2   9       87.13       56.89     15.22 o 
   5   2   9     1643.34     1695.57     36.46 o 
   6   2   9       22.43        6.81     19.23 o 
   7   2   9     1580.71     1478.01     39.66 o 
   8   2   9       49.51       54.89     25.64 o 
   9   2   9      353.94      410.67     27.65 o 
  10   2   9       99.55      106.57     28.45 o 
  11   2   9       54.75       62.90     32.45 o 
  12   2   9      107.47      108.18     38.46 o 
  13   2   9        4.00        4.81     50.48 o 
  14   2   9       18.27       10.82     52.09 o 
 -11   3   9       19.17       22.04     44.07 o 
 -10   3   9       12.63        8.41     38.06 o 
  -9   3   9       38.94       44.07     33.65 o 
  -2   3   9     1273.98     1305.73     27.65 o 
  -1   3   9      323.50      264.43     14.82 o 
   0   3   9     1975.19     2123.47     36.46 o 
   1   3   9      739.97      694.73     22.04 o 
   2   3   9      304.48      264.43     15.63 o 
   3   3   9       73.76       64.53      9.92 o 
   4   3   9     1302.10     1251.40     21.23 o 
   5   3   9      522.17      527.04     15.86 o 
   6   3   9       11.53       26.02     12.38 o 
   7   3   9      847.87      915.09     32.45 o 
   8   3   9      200.79      209.14     23.24 o 
   9   3   9       17.66       -2.80     25.64 o 
  10   3   9      184.34      147.44     30.05 o 
  11   3   9      463.94      558.91     34.86 o 
  12   3   9      160.00      185.50     38.46 o 
  13   3   9       69.30      101.37     42.87 o 
  14   3   9      135.57      171.48     53.29 o 
 -11   4   9       40.66       46.48     46.48 o 
 -10   4   9       60.98       56.09     38.86 o 
  -9   4   9      162.14      173.08     34.86 o 
  -8   4   9       10.01        6.41     30.45 o 
  -4   4   9        6.83        1.60     14.02 o 
  -3   4   9       25.96       19.63     13.62 o 
  -2   4   9     1143.50     1124.24     26.44 o 
  -1   4   9      895.83      805.72     23.64 o 
   0   4   9      864.06      783.28     23.64 o 
   1   4   9      208.25      135.42     13.62 o 
   2   4   9      702.81      681.51     23.24 o 
   3   4   9      184.32      149.04     14.42 o 
   4   4   9      126.95      119.39     14.42 o 
   5   4   9      164.69      127.73     11.26 o 
   6   4   9      662.69      667.64     35.86 o 
   7   4   9      531.76      531.60     17.68 o 
   8   4   9      120.12      131.73     15.21 o 
   9   4   9      511.48      534.59     19.11 o 
  10   4   9      118.93      126.61     28.45 o 
  11   4   9       95.86      136.22     33.25 o 
  12   4   9        0.12        1.20     39.26 o 
  13   4   9      121.67      178.29     47.28 o 
  14   4   9       15.35       32.45     54.89 o 
 -11   5   9      130.81      152.65     50.48 o 
 -10   5   9       80.33      104.17     43.67 o 
  -9   5   9      205.02      219.56     38.06 o 
  -8   5   9       21.55       28.05     32.05 o 
  -7   5   9       98.23      112.58     30.45 o 
  -6   5   9       26.45       32.45     24.84 o 
  -5   5   9      819.32      786.67     44.67 o 
  -4   5   9      528.31      468.77     18.43 o 
  -3   5   9      114.02       96.96     13.62 o 
  -2   5   9      194.27      132.22     13.62 o 
  -1   5   9      649.48      591.77     21.64 o 
   0   5   9        7.91        2.40     14.02 o 
   1   5   9      216.23      214.75     15.22 o 
   2   5   9      997.85      977.20     27.24 o 
   3   5   9      164.97      149.84     14.82 o 
   4   5   9      781.26      746.02     25.24 o 
   5   5   9      131.92      142.63     16.03 o 
   6   5   9     1513.29     1557.62     20.37 o 
   7   5   9      137.64      115.79     18.43 o 
   8   5   9      154.40      173.48     18.43 o 
   9   5   9      133.94      107.84     16.17 o 
  10   5   9       29.96       24.13     18.76 o 
  12   5   9       90.97       98.56     36.06 o 
  13   5   9        3.71       -7.61     47.28 o 
 -11   6   9        1.39        9.62     53.29 o 
 -10   6   9       34.18       44.07     46.08 o 
  -9   6   9        0.56      -11.62     41.27 o 
  -8   6   9      156.01      166.27     34.06 o 
  -7   6   9      273.20      269.24     32.05 o 
  -6   6   9       99.56       80.53     29.25 o 
  -5   6   9      216.69      239.19     26.04 o 
  -4   6   9      166.05      133.17     12.79 o 
  -3   6   9        9.66        8.15     13.04 o 
  -2   6   9       84.44       55.84     12.00 o 
  -1   6   9       37.67       26.44     11.54 o 
   0   6   9      800.42      816.14     42.27 o 
   1   6   9      989.86      916.73     45.67 o 
   2   6   9      340.23      312.94     13.17 o 
   3   6   9      152.31      182.41     15.22 o 
   4   6   9      725.21      720.33     30.05 o 
   5   6   9      142.87      124.63     10.95 o 
   6   6   9      672.67      694.25     15.27 o 
   7   6   9      138.42      125.81     19.23 o 
   8   6   9      155.22      121.80     20.03 o 
   9   6   9        1.60       -1.60     20.83 o 
  10   6   9      220.75      181.10     24.04 o 
  11   6   9       97.68       78.93     27.24 o 
 -11   7   9       82.16       76.93     59.30 o 
 -10   7   9      119.17       78.93     51.68 o 
  -9   7   9        0.73       -8.81     43.27 o 
  -8   7   9      246.19      297.29     39.26 o 
  -7   7   9       14.42        6.01     35.26 o 
  -6   7   9       53.13       52.49     30.45 o 
  -5   7   9      846.12      869.42     37.26 o 
  -4   7   9       11.05       10.31     14.53 o 
  -3   7   9      608.77      644.60     24.84 o 
  -2   7   9       89.71       88.65     12.88 o 
  -1   7   9        2.97        1.25     12.32 o 
   0   7   9      184.74      185.99     12.38 o 
   1   7   9      216.97      191.02     12.59 o 
   2   7   9      112.43       74.62     11.12 o 
   3   7   9       34.01       26.70     11.61 o 
   4   7   9        0.22        0.59     11.47 o 
   5   7   9      754.85      789.27     17.91 o 
   6   7   9        1.00       -3.96     11.98 o 
   7   7   9      367.63      376.21     23.64 o 
   8   7   9      167.73      132.22     20.03 o 
   9   7   9      385.69      427.50     25.24 o 
  10   7   9       11.06       24.04     24.84 o 
  11   7   9       78.25       98.16     27.65 o 
 -11   8   9      271.31      298.49     64.91 o 
 -10   8   9       16.46       19.63     57.69 o 
  -9   8   9       42.20       44.87     48.88 o 
  -8   8   9      280.80      312.11     41.67 o 
  -7   8   9        0.32       11.62     38.86 o 
  -6   8   9      326.13      360.99     34.46 o 
  -5   8   9       69.32       57.29     30.85 o 
  -4   8   9      758.43      803.34     44.07 o 
  -3   8   9     1058.09      999.56     50.08 o 
  -2   8   9       92.67       60.80     15.63 o 
  -1   8   9        0.83        0.26     11.37 o 
   0   8   9      617.58      618.91     14.73 o 
   1   8   9       66.84       53.56     13.69 o 
   2   8   9        5.93        1.14     13.02 o 
   3   8   9      151.17      159.97     13.32 o 
   4   8   9      264.11      230.24     13.97 o 
   5   8   9      163.91      125.65     12.46 o 
   6   8   9      783.56      745.58     18.15 o 
   7   8   9      444.41      443.92     25.64 o 
   8   8   9      599.65      598.58     28.45 o 
   9   8   9      675.45      784.48     32.45 o 
  10   8   9        9.33       -0.80     26.44 o 
  11   8   9      192.48      225.17     29.25 o 
 -10   9   9       20.44       36.86     64.10 o 
  -9   9   9      144.06      188.31     56.09 o 
  -8   9   9       10.00       18.03     49.28 o 
  -7   9   9       22.37       29.65     40.07 o 
  -6   9   9      103.61      115.39     38.86 o 
  -5   9   9       35.67       43.67     32.05 o 
  -4   9   9      181.48      156.84     18.00 o 
  -3   9   9       78.79       62.26     18.38 o 
  -2   9   9      123.52      118.50     16.20 o 
  -1   9   9        2.17        3.11     15.46 o 
   0   9   9      981.75     1024.59     26.75 o 
   1   9   9       29.86       13.90     11.95 o 
   2   9   9      209.71      189.58     14.25 o 
   3   9   9      285.97      270.11     15.15 o 
   4   9   9       84.01       41.51     14.44 o 
   5   9   9      387.44      398.11     16.08 o 
   6   9   9       17.68       24.68     14.87 o 
   7   9   9      839.66      800.91     32.85 o 
   8   9   9      155.91      147.04     23.64 o 
   9   9   9       88.54       76.93     25.24 o 
  10   9   9       32.33       26.04     27.65 o 
  11   9   9      166.20      182.30     30.45 o 
  12   9   9        0.08      -10.02     34.46 o 
  -9  10   9       68.57      121.00     63.30 o 
  -8  10   9        2.19       11.62     53.69 o 
  -7  10   9       25.95       36.46     45.67 o 
  -6  10   9       17.00       -0.40     40.47 o 
  -5  10   9      315.54      355.38     37.66 o 
  -4  10   9       56.74       33.25     32.85 o 
  -3  10   9      190.92      202.73     20.41 o 
  -2  10   9      356.17      295.47     18.25 o 
  -1  10   9      711.44      751.19     23.33 o 
   0  10   9      435.11      439.78     14.99 o 
   1  10   9      408.72      370.61     14.38 o 
   2  10   9      379.97      380.09     16.27 o 
   3  10   9      173.45      164.05     13.33 o 
   4  10   9      275.82      269.70     16.71 o 
   5  10   9      350.31      359.18     17.41 o 
   6  10   9      146.73      126.22     16.77 o 
   7  10   9       19.69        7.21     26.44 o 
   8  10   9       18.73        7.61     26.44 o 
   9  10   9        8.72        0.00     29.65 o 
  10  10   9        8.68        4.41     30.85 o 
  11  10   9      192.36      185.90     33.65 o 
  12  10   9      163.27      169.48     36.86 o 
  -8  11   9      292.26      336.95     60.10 o 
  -7  11   9      265.75      313.31     53.69 o 
  -6  11   9        2.15      -10.42     45.67 o 
  -5  11   9      157.72      205.54     40.47 o 
  -4  11   9       12.95        4.41     41.27 o 
  -3  11   9      190.09      183.48     22.36 o 
  -2  11   9       31.47        7.31     21.62 o 
  -1  11   9      531.00      548.59     54.29 o 
   0  11   9       72.28       48.23     12.70 o 
   1  11   9       37.80       46.21     15.36 o 
   2  11   9      205.07      152.03     14.89 o 
   3  11   9     1081.65     1090.71     22.35 o 
   4  11   9      690.86      700.59     24.24 o 
   5  11   9       10.36        5.75     15.48 o 
   6  11   9      909.18      959.44     75.12 o 
   7  11   9      213.16      159.06     27.24 o 
   8  11   9      473.64      481.99     30.85 o 
   9  11   9      122.98       85.74     32.05 o 
  10  11   9      163.98      173.08     32.45 o 
  11  11   9      698.41      719.98     37.26 o 
  12  11   9       10.50       22.44     40.47 o 
  -7  12   9      128.87      167.47     61.30 o 
  -6  12   9      107.38      139.43     52.09 o 
  -5  12   9        0.65        2.80     49.28 o 
  -4  12   9      194.19      165.47     46.48 o 
  -3  12   9       93.60       86.74     26.45 o 
  -2  12   9      291.41      316.32     24.30 o 
  -1  12   9      178.48      147.40     24.05 o 
   0  12   9       36.06       28.29     22.41 o 
   1  12   9       30.08       40.67     17.83 o 
   2  12   9       17.22       17.42     17.63 o 
   3  12   9      589.07      568.37     18.81 o 
   4  12   9      188.96      161.49     17.50 o 
   5  12   9      148.59      160.47     17.98 o 
   6  12   9      381.64      417.75     22.58 o 
   7  12   9        8.00        7.89     24.04 o 
   8  12   9      490.51      508.69     25.50 o 
   9  12   9       11.18       11.07     24.81 o 
  10  12   9      339.70      329.18     29.31 o 
  11  12   9        0.25       -0.52     31.38 o 
  12  12   9       38.82       69.35     33.70 o 
  13  12   9        5.68       14.42     61.70 o 
  -5  13   9       62.87       85.74     54.89 o 
  -4  13   9       96.42      126.21     53.29 o 
  -3  13   9       35.75       52.09     48.88 o 
  -2  13   9       98.55      121.35     29.13 o 
  -1  13   9       23.41       14.70     27.09 o 
   0  13   9       37.94       43.27     40.87 o 
   1  13   9      923.83      961.20     22.90 o 
   2  13   9       10.80        3.43     25.07 o 
   3  13   9        3.07       11.47     24.49 o 
   4  13   9       67.61       43.05     19.22 o 
   5  13   9      328.38      321.37     23.01 o 
   6  13   9       39.38       36.24     25.33 o 
   7  13   9       95.98       58.16     25.60 o 
   8  13   9      267.75      264.31     52.69 o 
   9  13   9      151.71      152.36     35.66 o 
  10  13   9       14.48       18.31     31.07 o 
  11  13   9      425.55      443.92     34.08 o 
  12  13   9      288.13      309.99     37.43 o 
  -4  14   9      248.30      320.52     61.70 o 
  -3  14   9       11.87       18.43     54.49 o 
  -2  14   9      156.93      183.91     33.43 o 
  -1  14   9        1.99        3.61     48.48 o 
   0  14   9       87.43       90.55     46.08 o 
   1  14   9       98.12       70.92     44.47 o 
   2  14   9      514.98      474.92     21.30 o 
   3  14   9        1.38        2.35     28.18 o 
   4  14   9       89.26       88.14     40.47 o 
   5  14   9      139.01      114.19     39.26 o 
   6  14   9       65.90       64.56     27.55 o 
   7  14   9      228.55      241.79     29.18 o 
   8  14   9        1.50       -2.00     49.28 o 
   9  14   9      182.94      169.26     33.64 o 
  10  14   9        3.24       -4.80     34.70 o 
  11  14   9      168.67      138.21     38.31 o 
  12  14   9       19.77       16.83     54.49 o 
  -2  15   9       58.48       71.72     56.09 o 
  -1  15   9        4.76        1.60     57.29 o 
   0  15   9      139.62      131.01     50.48 o 
   1  15   9       10.34       -9.62     47.68 o 
   2  15   9       50.92       39.66     38.46 o 
   3  15   9       23.62       30.94     29.75 o 
   4  15   9       95.53       88.14     46.48 o 
   5  15   9        2.81       -7.61     48.88 o 
   6  15   9      157.98      161.14     32.85 o 
   7  15   9       85.33       89.79     34.63 o 
   8  15   9       25.71       38.81     34.51 o 
   9  15   9        5.36        6.65     36.47 o 
  10  15   9       63.35       77.15     37.65 o 
  11  15   9      163.30      137.83     59.30 o 
   3  16   9       41.03       45.11     34.57 o 
   4  16   9      152.67      162.19     34.17 o 
   5  16   9      248.91      235.18     50.48 o 
   6  16   9       51.36       67.31     57.69 o 
   7  16   9       21.98       16.80     37.44 o 
   8  16   9      393.56      394.39     39.23 o 
   9  16   9       19.08       34.06     64.10 o 
   3  17   9       63.78       71.72     54.09 o 
   4  17   9       50.10       44.03     39.93 o 
   5  17   9      111.35      129.92     39.47 o 
   6  17   9        0.70        1.30     41.57 o 
  -6 -11  10       18.84       22.44     51.68 o 
  -4 -11  10       80.09      102.17     47.68 o 
  -3 -11  10       47.62       13.62     47.28 o 
  -2 -11  10      139.43      178.69     47.28 o 
   0 -11  10        9.42        2.40     48.48 o 
   1 -11  10       34.53       34.46     52.49 o 
  -6 -10  10       68.35       66.51     44.47 o 
  -5 -10  10        4.60        6.81     43.27 o 
  -4 -10  10      233.29      227.17     41.27 o 
  -3 -10  10       38.74       52.49     42.07 o 
  -2 -10  10       28.37       11.62     42.47 o 
   0 -10  10      123.41      118.59     44.47 o 
   1 -10  10      106.63       99.36     47.28 o 
   2 -10  10       17.69       21.23     46.88 o 
  -6  -9  10      343.43      333.34     39.66 o 
  -4  -9  10       12.88        7.21     36.46 o 
  -3  -9  10       26.37       24.04     36.06 o 
  -2  -9  10       85.49       73.72     36.46 o 
  -1  -9  10       32.91       34.46     36.06 o 
   0  -9  10      210.13      216.35     38.86 o 
   1  -9  10        0.18       13.22     40.07 o 
   2  -9  10        1.77       -5.61     39.26 o 
   3  -9  10       29.34       36.46     41.67 o 
   4  -9  10       68.30       54.49     45.27 o 
   5  -9  10       42.00       25.24     51.68 o 
  -6  -8  10       74.80       43.67     35.26 o 
  -5  -8  10      202.97      188.71     32.85 o 
  -4  -8  10       12.40        5.21     32.85 o 
  -3  -8  10       66.65       84.94     32.05 o 
  -2  -8  10       12.25       26.84     31.25 o 
   0  -8  10       59.59       36.46     34.46 o 
   1  -8  10      120.69       91.35     35.66 o 
   2  -8  10      166.04      149.04     37.26 o 
   3  -8  10        0.05        2.00     40.47 o 
   4  -8  10      275.39      267.24     43.27 o 
   5  -8  10       16.10       32.45     46.08 o 
   6  -8  10       34.94       12.02     45.67 o 
   7  -8  10      326.86      391.24     37.64 o 
  -6  -7  10       82.74       37.66     32.45 o 
  -5  -7  10      264.72      268.84     29.65 o 
  -4  -7  10      302.85      259.22     28.45 o 
  -3  -7  10      238.87      291.68     28.45 o 
  -2  -7  10        3.35       -1.60     28.45 o 
   0  -7  10       42.94       33.25     28.45 o 
   1  -7  10      109.01       91.35     28.85 o 
   2  -7  10      588.22      598.18     35.26 o 
   3  -7  10      139.64       99.76     31.25 o 
   4  -7  10      261.04      288.07     33.25 o 
   5  -7  10       51.73       26.84     40.07 o 
   6  -7  10      127.92      142.23     44.07 o 
   7  -7  10        7.40        1.30     33.18 o 
   8  -7  10      307.12      431.50     51.68 o 
  -5  -6  10      651.03      675.90     30.85 o 
  -4  -6  10      460.70      465.16     27.65 o 
  -3  -6  10      834.45      819.34     34.06 o 
  -2  -6  10      458.96      399.45     27.24 o 
   0  -6  10       67.43       48.48     25.24 o 
   1  -6  10      864.21      875.83     36.46 o 
   2  -6  10       19.74       14.02     26.84 o 
   3  -6  10      578.96      631.43     34.46 o 
   4  -6  10       27.06        4.01     29.65 o 
   5  -6  10      161.28      139.83     35.26 o 
   6  -6  10      214.79      192.58     27.05 o 
   7  -6  10       88.56      107.64     29.72 o 
   8  -6  10        2.46        4.41     46.88 o 
   9  -6  10       38.26       20.03     57.29 o 
  -5  -5  10      151.07      128.61     23.24 o 
  -4  -5  10      869.29      917.10     32.45 o 
  -3  -5  10      603.43      602.18     28.45 o 
  -2  -5  10     2675.96     2773.33     54.49 o 
  -1  -5  10       48.26       84.94     23.64 o 
   0  -5  10      650.50      588.16     29.25 o 
   1  -5  10      234.21      215.15     24.44 o 
   2  -5  10        1.52        1.60     26.04 o 
   3  -5  10      252.98      270.44     27.65 o 
   4  -5  10        5.52        7.61     30.45 o 
   5  -5  10      231.07      263.53     22.23 o 
   6  -5  10        9.38        3.18     23.06 o 
   7  -5  10       41.80       15.22     36.86 o 
   8  -5  10       14.06       12.42     45.27 o 
   9  -5  10        5.10       -5.61     46.48 o 
  10  -5  10      162.99      231.58     57.29 o 
  -5  -4  10      378.36      394.24     21.64 o 
  -4  -4  10      888.47      852.59     29.25 o 
  -3  -4  10      193.53      255.22     20.03 o 
  -2  -4  10     2166.53     2292.54     45.67 o 
  -1  -4  10      735.81      560.52     26.44 o 
   0  -4  10     1021.17     1013.65     34.06 o 
   1  -4  10      244.61      187.51     21.64 o 
   2  -4  10      310.49      331.74     24.44 o 
   3  -4  10      550.78      528.46     29.65 o 
   4  -4  10      275.40      276.04     18.23 o 
   5  -4  10      142.28      146.92     20.09 o 
   6  -4  10      126.75       90.74     21.39 o 
   7  -4  10      177.05      159.06     34.86 o 
   8  -4  10       82.77       55.69     40.07 o 
   9  -4  10       43.84       36.86     44.07 o 
  10  -4  10        3.41        6.41     48.08 o 
  11  -4  10       45.90       62.50     59.30 o 
  -3  -3  10      920.55      922.71     27.65 o 
  -2  -3  10      459.88      494.81     22.44 o 
  -1  -3  10      399.94      377.82     21.23 o 
   0  -3  10     2495.08     2413.54     46.88 o 
   1  -3  10     1903.76     1853.43     42.47 o 
   2  -3  10       57.93       52.49     13.88 o 
   3  -3  10      136.27      134.25     14.72 o 
   4  -3  10      226.06      244.98     15.99 o 
   5  -3  10        6.69       -4.98     17.25 o 
   6  -3  10       62.73       74.12     26.84 o 
   7  -3  10       54.96       28.45     30.45 o 
   8  -3  10      207.06      198.32     34.06 o 
   9  -3  10       99.49       88.95     37.66 o 
  10  -3  10      108.27      127.81     43.27 o 
  11  -3  10       12.44       34.46     51.68 o 
  -4  -2  10       43.21       58.50     16.83 o 
  -3  -2  10      431.71      440.72     19.23 o 
  -2  -2  10       37.70       44.47     16.83 o 
  -1  -2  10     1018.46      999.23     28.45 o 
   0  -2  10       14.45        9.40     11.06 o 
   1  -2  10     3023.74     3050.93     31.77 o 
   2  -2  10       71.13       54.77     12.71 o 
   3  -2  10       21.15       19.07     13.74 o 
   4  -2  10       64.46       60.44     14.42 o 
   5  -2  10       68.82       58.09     24.04 o 
   6  -2  10      430.49      369.80     25.64 o 
   7  -2  10       77.39       57.69     28.05 o 
   8  -2  10      243.38      250.41     33.25 o 
   9  -2  10       25.02       18.43     38.86 o 
  10  -2  10       72.09      103.77     43.27 o 
  11  -2  10       45.20       36.46     50.88 o 
  12  -2  10       30.52       32.05     58.50 o 
  -3  -1  10      246.84      252.01     14.82 o 
  -2  -1  10      217.09      231.18     14.82 o 
  -1  -1  10      207.91      185.50     14.82 o 
   0  -1  10       97.22       85.12      9.91 o 
   1  -1  10     2488.78     2499.95     27.05 o 
   2  -1  10      575.08      530.87     15.49 o 
   3  -1  10     2881.13     2890.32     44.07 o 
   4  -1  10       46.56       45.67     19.63 o 
   5  -1  10      125.02       95.76     20.83 o 
   6  -1  10       65.51       48.08     23.64 o 
   7  -1  10       84.51       78.93     28.45 o 
   8  -1  10      182.37      146.24     28.45 o 
   9  -1  10       88.33       70.11     35.66 o 
  10  -1  10      123.00      111.38     37.66 o 
  11  -1  10        0.30        7.21     42.07 o 
  12  -1  10      107.60      139.03     48.08 o 
  -3   0  10      282.65      284.46     13.62 o 
  -2   0  10      213.15      196.32     13.62 o 
  -1   0  10      399.26      417.08     17.23 o 
   0   0  10      518.91      517.01     18.63 o 
   1   0  10        4.21        6.81     13.22 o 
   2   0  10      129.69       95.36     14.02 o 
   3   0  10     1693.52     1800.94     34.46 o 
   4   0  10      755.42      746.02     26.04 o 
   5   0  10       25.09       25.24     20.83 o 
   6   0  10       22.36       24.04     22.04 o 
   7   0  10      909.49      974.79     36.06 o 
   8   0  10        0.81        6.41     29.25 o 
   9   0  10      106.23      143.43     29.65 o 
  10   0  10       50.61       46.48     37.26 o 
  11   0  10       53.38       65.71     39.66 o 
  12   0  10       12.56        3.61     50.88 o 
  13   0  10       25.28       65.71     57.29 o 
   1   1  10      394.18      382.22     14.42 o 
   2   1  10      350.83      375.41     16.43 o 
   3   1  10      481.91      454.34     19.23 o 
   4   1  10     6344.75     6697.73     66.91 o 
   5   1  10       54.60       41.67     19.63 o 
   6   1  10       74.60       89.75     21.23 o 
   7   1  10       51.74       17.63     24.84 o 
   8   1  10        9.08       18.03     26.04 o 
   9   1  10      357.29      356.18     30.45 o 
  10   1  10        0.56       -4.41     33.65 o 
  11   1  10      275.93      317.72     36.46 o 
  12   1  10       82.35       89.75     48.48 o 
  13   1  10       16.61        9.22     49.68 o 
 -11   2  10       53.00       53.29     45.27 o 
   2   2  10      984.55      988.01     23.24 o 
   3   2  10        0.64       -2.80     15.22 o 
   4   2  10      277.63      281.26     18.43 o 
   5   2  10        0.41        2.40     18.83 o 
   6   2  10      180.91      166.67     20.03 o 
   7   2  10      554.92      478.38     27.65 o 
   8   2  10       74.86       82.13     28.05 o 
   9   2  10       37.73       58.09     27.65 o 
  10   2  10      287.10      329.34     34.46 o 
  11   2  10       96.70       96.96     40.07 o 
  12   2  10       22.73       34.06     43.67 o 
  13   2  10       17.26       27.24     47.68 o 
 -12   3  10       38.02       64.10     56.09 o 
 -11   3  10        1.38        5.61     47.68 o 
 -10   3  10        2.47        2.00     40.87 o 
   0   3  10     2113.91     2007.68     37.66 o 
   1   3  10      186.42      135.82     13.62 o 
   2   3  10      534.25      508.83     21.64 o 
   3   3  10      227.06      211.14     16.03 o 
   4   3  10     1029.74     1042.08     20.79 o 
   5   3  10       76.22       64.91     18.43 o 
   6   3  10      791.00      888.65     30.85 o 
   7   3  10      590.57      655.47     29.65 o 
   8   3  10       99.35       58.09     26.84 o 
   9   3  10       23.49        1.60     30.45 o 
  10   3  10      127.96      144.24     30.85 o 
  11   3  10       62.84       48.48     39.66 o 
  12   3  10        8.95       -4.81     43.67 o 
  13   3  10      128.43      157.46     51.68 o 
  14   3  10       23.02       31.25     59.70 o 
 -12   4  10       31.70       44.07     58.90 o 
 -11   4  10        4.02      -10.02     50.48 o 
 -10   4  10      106.50      118.59     42.87 o 
  -9   4  10      103.46      116.99     36.46 o 
  -8   4  10        4.31       -7.61     32.85 o 
  -3   4  10      432.52      429.50     18.83 o 
  -2   4  10      122.45       96.16     14.42 o 
  -1   4  10     2739.33     2630.70     42.07 o 
   0   4  10      957.81      957.96     27.24 o 
   1   4  10     3237.67     3014.52     46.88 o 
   2   4  10      502.67      498.81     21.64 o 
   3   4  10     1515.28     1518.88     35.66 o 
   4   4  10      735.69      744.01     26.84 o 
   5   4  10       10.96       14.42     17.63 o 
   6   4  10     1077.92     1089.24     41.47 o 
   7   4  10      137.71      156.28     13.85 o 
   8   4  10        2.14        1.88     15.96 o 
   9   4  10       10.30        6.81     30.45 o 
  10   4  10      111.69       46.88     33.65 o 
  11   4  10       15.23        8.41     38.86 o 
  12   4  10       22.19       20.03     38.86 o 
  13   4  10        6.72        7.61     44.47 o 
  14   4  10       12.47       20.83     52.09 o 
 -12   5  10        9.65        2.80     63.30 o 
 -11   5  10       37.14       63.70     54.09 o 
 -10   5  10      138.97      113.39     47.28 o 
  -9   5  10        8.24        6.41     40.87 o 
  -8   5  10      103.46      105.77     34.06 o 
  -7   5  10        1.31       -8.41     32.85 o 
  -6   5  10      123.11      123.40     26.44 o 
  -4   5  10       53.93       56.09     15.63 o 
  -3   5  10        2.34        0.80     16.03 o 
  -2   5  10      178.04      167.87     15.22 o 
  -1   5  10      535.66      491.60     21.23 o 
   0   5  10      812.80      756.03     25.64 o 
   1   5  10     1150.36     1066.14     29.65 o 
   2   5  10       14.65        8.41     13.62 o 
   3   5  10      409.75      389.84     21.23 o 
   4   5  10       79.46       83.34     15.63 o 
   5   5  10      748.37      693.13     27.24 o 
   6   5  10      176.34      148.24     16.83 o 
   7   5  10      206.99      251.61     19.63 o 
   8   5  10      353.99      310.11     22.44 o 
   9   5  10       47.11       39.98     18.36 o 
  10   5  10        5.89       -6.55     19.54 o 
  11   5  10      150.59      106.97     34.46 o 
  12   5  10       76.24       56.89     38.46 o 
  13   5  10       40.35       24.44     50.08 o 
 -11   6  10       91.09       93.35     58.09 o 
 -10   6  10       29.65       37.66     49.28 o 
  -9   6  10      341.29      375.81     42.47 o 
  -8   6  10      239.41      248.00     36.86 o 
  -7   6  10      108.59       72.92     34.86 o 
  -6   6  10      239.70      252.81     30.85 o 
  -5   6  10      214.59      205.54     28.45 o 
  -4   6  10      112.88      107.92     14.67 o 
  -3   6  10       17.11       18.26     13.75 o 
  -2   6  10       63.00       22.04     16.43 o 
  -1   6  10      758.82      684.32     24.84 o 
   0   6  10      661.71      606.59     24.04 o 
   1   6  10       18.63        7.61     16.03 o 
   2   6  10      551.77      551.30     24.04 o 
   3   6  10     1253.60     1201.56     33.25 o 
   4   6  10       68.36       42.89     12.46 o 
   5   6  10      345.43      336.46     13.28 o 
   6   6  10       93.75       67.31     19.63 o 
   7   6  10      192.00      206.34     20.43 o 
   8   6  10        3.67       -0.40     21.23 o 
   9   6  10      831.69      837.77     32.45 o 
  10   6  10       33.32       33.65     26.84 o 
  11   6  10       13.31        2.40     29.25 o 
 -11   7  10      182.69      158.66     62.50 o 
 -10   7  10       33.01       50.88     53.29 o 
  -9   7  10      157.28      174.69     46.48 o 
  -8   7  10        0.08        4.81     42.47 o 
  -7   7  10      207.41      244.40     37.26 o 
  -6   7  10       22.55       29.25     34.46 o 
  -5   7  10        3.11      -10.82     29.25 o 
  -4   7  10      270.47      267.95     15.56 o 
  -3   7  10       90.60       82.89     14.44 o 
  -2   7  10      208.32      143.29     17.43 o 
  -1   7  10      349.98      268.38     26.24 o 
   0   7  10      376.40      356.19     36.86 o 
   1   7  10      109.00       77.33     12.70 o 
   2   7  10      499.22      475.04     32.05 o 
   3   7  10       17.55        5.82     12.89 o 
   4   7  10      182.10      193.49     13.00 o 
   5   7  10      242.17      213.23     13.17 o 
   6   7  10      478.79      501.22     26.04 o 
   7   7  10       14.14       18.03     22.04 o 
   8   7  10      348.85      362.19     24.04 o 
   9   7  10      192.55      175.09     25.24 o 
  10   7  10      244.82      262.83     26.84 o 
  11   7  10      246.86      235.99     29.65 o 
 -10   8  10       51.15       95.76     60.50 o 
  -9   8  10       11.46        6.81     50.48 o 
  -8   8  10       18.30       30.85     44.07 o 
  -7   8  10       29.71       32.85     38.86 o 
  -6   8  10        2.15        2.80     36.86 o 
  -5   8  10      190.88      178.69     30.05 o 
  -4   8  10       42.95       28.89     17.56 o 
  -3   8  10      167.20      160.98     16.51 o 
  -2   8  10       91.86       81.54     16.43 o 
  -1   8  10      115.50      114.10     15.11 o 
   0   8  10      164.17      154.25     14.63 o 
   1   8  10      120.75       67.75     13.80 o 
   2   8  10     1407.19     1471.10     33.25 o 
   3   8  10      229.44      232.69     14.59 o 
   4   8  10      477.64      489.36     19.23 o 
   5   8  10      603.78      572.06     17.62 o 
   6   8  10      493.02      450.34     25.64 o 
   7   8  10        5.95       14.42     21.23 o 
   8   8  10      462.28      537.68     28.85 o 
   9   8  10       65.73       41.67     25.64 o 
  10   8  10      331.14      380.22     28.05 o 
  11   8  10      139.87       95.36     30.45 o 
  12   8  10      152.60      143.03     34.46 o 
  -9   9  10        4.99       -1.20     57.69 o 
  -8   9  10       22.37       24.84     51.28 o 
  -7   9  10       60.82       82.13     46.88 o 
  -6   9  10       19.50       22.44     38.06 o 
  -5   9  10       43.47       40.47     36.46 o 
  -4   9  10      114.93       70.11     34.06 o 
  -3   9  10      572.19      625.94     21.56 o 
  -2   9  10      142.56      118.04     17.42 o 
  -1   9  10      163.39      218.40     35.66 o 
   0   9  10       19.34       14.88     13.74 o 
   1   9  10      366.38      418.95     18.23 o 
   2   9  10     1016.20      995.90     24.64 o 
   3   9  10     1224.89     1196.86     37.46 o 
   4   9  10      494.07      497.67     18.60 o 
   5   9  10       32.90       16.53     16.14 o 
   6   9  10       17.09       19.23     22.84 o 
   7   9  10      266.89      305.30     24.44 o 
   8   9  10      203.38      209.14     25.64 o 
   9   9  10       59.90       44.47     28.05 o 
  10   9  10      286.26      267.24     31.25 o 
  11   9  10        0.12       -1.20     33.65 o 
  12   9  10       58.32       71.72     36.86 o 
  -8  10  10       44.49       58.09     57.69 o 
  -7  10  10       28.29       40.47     47.68 o 
  -6  10  10       38.97       43.67     46.08 o 
  -5  10  10        0.63       -8.01     41.27 o 
  -4  10  10      366.92      343.36     37.26 o 
  -3  10  10       37.16       38.24     21.27 o 
  -2  10  10       57.65       59.29     20.21 o 
  -1  10  10      527.43      523.62     21.44 o 
   0  10  10      566.05      564.02     35.06 o 
   1  10  10      414.63      436.93     15.92 o 
   2  10  10      131.98      105.07     14.06 o 
   3  10  10     1775.74     1956.31     67.51 o 
   4  10  10      682.09      632.43     21.56 o 
   5  10  10      462.47      457.54     18.96 o 
   6  10  10       81.45       70.11     23.24 o 
   7  10  10      224.68      220.76     26.44 o 
   8  10  10       70.92       48.48     28.05 o 
   9  10  10       32.95       26.44     28.85 o 
  10  10  10       39.09       36.86     32.05 o 
  11  10  10       45.32       48.08     35.26 o 
  12  10  10       32.94       27.24     39.26 o 
  -7  11  10       61.22       78.93     54.49 o 
  -6  11  10        4.22       -2.80     50.48 o 
  -5  11  10       56.87       36.06     46.48 o 
  -4  11  10      249.44      359.39     38.46 o 
  -3  11  10       25.46       14.71     24.83 o 
  -2  11  10      572.46      636.66     31.85 o 
  -1  11  10       84.00       84.73     21.51 o 
   0  11  10      983.80     1007.29     38.46 o 
   1  11  10      153.77      148.36     16.45 o 
   2  11  10      912.44      983.18     21.71 o 
   3  11  10      753.15      772.15     20.23 o 
   4  11  10       42.18       35.12     16.02 o 
   5  11  10     1594.28     1586.29     31.37 o 
   6  11  10        8.58       -0.40     28.05 o 
   7  11  10      270.27      288.47     27.24 o 
   8  11  10        4.84       18.43     29.65 o 
   9  11  10       29.52       23.24     30.85 o 
  10  11  10       57.38       72.12     36.46 o 
  11  11  10        1.19        2.40     40.07 o 
  12  11  10        6.06       -4.01     43.27 o 
  -6  12  10       52.13       88.54     54.89 o 
  -5  12  10        1.07        4.01     49.28 o 
  -4  12  10      114.82      129.81     45.27 o 
  -3  12  10       16.83       10.82     43.67 o 
  -2  12  10      168.42      170.54     26.55 o 
  -1  12  10       36.15       36.79     24.01 o 
   0  12  10      362.83      404.32     23.62 o 
   1  12  10       91.01       64.77     18.32 o 
   2  12  10       71.27       82.07     17.61 o 
   3  12  10        6.02       10.66     17.95 o 
   4  12  10      190.60      197.63     19.48 o 
   5  12  10      653.32      627.81     20.07 o 
   6  12  10      335.63      356.47     22.01 o 
   7  12  10      458.92      447.38     46.28 o 
   8  12  10       76.69       72.33     26.75 o 
   9  12  10      309.34      316.52     37.66 o 
  10  12  10       29.79       16.83     37.26 o 
  11  12  10      163.16      158.26     43.67 o 
  12  12  10       81.66       46.48     47.28 o 
  13  12  10       34.09       76.52     62.50 o 
  -5  13  10       35.62       66.91     56.49 o 
  -4  13  10        4.21        8.01     54.49 o 
  -3  13  10      189.19      203.13     46.88 o 
  -2  13  10       29.96       41.49     29.32 o 
  -1  13  10      138.38      146.69     27.25 o 
   0  13  10      152.76      158.29     26.45 o 
   1  13  10       50.90       19.75     26.52 o 
   2  13  10       29.59       48.16     21.18 o 
   3  13  10      183.47      142.64     20.91 o 
   4  13  10      632.06      646.30     21.35 o 
   5  13  10      241.94      224.78     19.95 o 
   6  13  10      180.02      163.70     26.35 o 
   7  13  10       32.30       20.33     26.77 o 
   8  13  10      444.78      413.07     27.76 o 
   9  13  10       62.53       47.22     30.17 o 
  10  13  10      702.73      858.54     55.29 o 
  11  13  10      350.61      348.20     35.71 o 
  12  13  10       16.48       12.73     39.57 o 
  -4  14  10      130.68      147.84     59.30 o 
  -3  14  10       65.91       79.33     54.09 o 
  -2  14  10        5.72       -4.94     33.78 o 
  -1  14  10      130.07      158.48     31.64 o 
   0  14  10       87.04       68.21     30.35 o 
   1  14  10      139.81      131.01     30.09 o 
   2  14  10      768.58      762.44     23.22 o 
   3  14  10        3.21       -1.53     24.03 o 
   4  14  10       12.95       17.24     23.14 o 
   5  14  10        0.70        4.81     44.87 o 
   6  14  10        4.36        1.51     28.98 o 
   7  14  10        0.57       -2.40     40.87 o 
   8  14  10      347.42      375.89     31.38 o 
   9  14  10      162.89      190.67     34.79 o 
  10  14  10      276.40      320.70     35.47 o 
  11  14  10      245.20      258.20     40.19 o 
  12  14  10      357.85      335.75     55.69 o 
  -2  15  10        9.47       -2.00     61.30 o 
  -1  15  10       77.61       92.32     37.50 o 
   0  15  10       21.10       25.12     36.62 o 
   1  15  10      312.60      270.86     33.75 o 
   3  15  10      167.25      202.63     24.56 o 
   4  15  10       10.48       -0.31     32.98 o 
   5  15  10      231.49      225.12     31.31 o 
   6  15  10      162.53      154.74     31.49 o 
   7  15  10      108.75      124.44     32.68 o 
   8  15  10      132.39      116.19     37.76 o 
   9  15  10       68.28       89.92     40.22 o 
  10  15  10       77.45       97.29     41.86 o 
  -1  16  10       71.18       64.51     60.90 o 
   0  16  10      404.08      427.74     42.60 o 
   1  16  10       38.12       30.85     52.89 o 
   2  16  10      168.30      139.43     54.09 o 
   3  16  10      385.72      441.36     34.39 o 
   4  16  10        8.89       13.06     28.67 o 
   5  16  10      119.39      116.87     39.05 o 
   6  16  10        0.69       -6.50     39.27 o 
   7  16  10      181.97      208.65     41.10 o 
   8  16  10       56.93       33.25     59.30 o 
   4  17  10       63.73       49.38     40.55 o 
   5  17  10       71.87      111.63     40.73 o 
   6  17  10       89.21       85.34     67.71 o 
  -6 -11  11        0.41       -2.40     58.09 o 
  -5 -11  11       36.07       50.88     55.69 o 
  -4 -11  11       62.86       65.71     54.49 o 
  -3 -11  11      273.44      304.10     52.49 o 
  -2 -11  11      739.03      973.59     53.69 o 
  -5 -10  11      156.36      168.68     48.88 o 
  -4 -10  11       48.55       28.45     47.68 o 
  -3 -10  11       57.56       42.07     47.28 o 
  -1 -10  11      103.80       85.74     46.08 o 
   0 -10  11       53.48       50.48     51.28 o 
   1 -10  11       18.42       26.44     48.88 o 
   2 -10  11      173.77      177.49     55.29 o 
  -5  -9  11       25.66       21.23     42.47 o 
  -4  -9  11       75.18       53.29     42.07 o 
  -3  -9  11       44.20       27.65     41.27 o 
  -1  -9  11       14.26       13.22     40.47 o 
   0  -9  11        0.49        0.40     44.07 o 
   1  -9  11      217.56      265.23     41.67 o 
   2  -9  11       25.24       -9.22     48.08 o 
   3  -9  11      228.71      191.11     50.48 o 
   4  -9  11      150.78      173.08     52.09 o 
  -5  -8  11        5.48        9.22     38.06 o 
  -4  -8  11      108.35      131.41     36.86 o 
  -3  -8  11       15.39       11.22     36.46 o 
  -1  -8  11       16.66       10.82     35.66 o 
   0  -8  11       34.77       18.83     39.26 o 
   1  -8  11      130.34      170.28     36.06 o 
   2  -8  11      132.36       84.94     38.46 o 
   3  -8  11       29.76       28.05     44.07 o 
   4  -8  11       22.92       22.44     48.08 o 
   5  -8  11      328.23      356.98     50.48 o 
   6  -8  11      167.92      146.64     56.49 o 
  -5  -7  11       84.45       54.89     34.46 o 
  -4  -7  11      148.85      131.41     33.25 o 
  -3  -7  11       86.62       48.08     32.05 o 
  -2  -7  11      461.26      501.22     32.05 o 
  -1  -7  11        0.75       12.42     33.65 o 
   0  -7  11      149.93      129.81     31.65 o 
   1  -7  11      292.81      233.18     34.46 o 
   2  -7  11       15.68       16.83     37.26 o 
   3  -7  11       85.02       54.89     38.06 o 
   4  -7  11       36.91       36.86     38.46 o 
   5  -7  11      227.78      231.58     40.87 o 
   6  -7  11        1.01       -3.64     33.50 o 
   7  -7  11      309.53      399.05     54.89 o 
  -4  -6  11      142.67      136.62     28.85 o 
  -2  -6  11      333.30      299.69     28.05 o 
  -1  -6  11       83.37       50.88     30.45 o 
   0  -6  11      300.35      322.53     28.05 o 
   1  -6  11       38.39       41.27     31.25 o 
   2  -6  11      142.93      127.01     32.85 o 
   3  -6  11      160.22      189.91     33.25 o 
   4  -6  11      105.28       63.30     33.25 o 
   5  -6  11        1.65       -1.46     26.80 o 
   6  -6  11       66.10       84.94     29.48 o 
   7  -6  11       65.05       93.35     46.08 o 
   8  -6  11      107.96      109.38     51.28 o 
  -4  -5  11      153.46      149.44     25.64 o 
  -3  -5  11      507.38      469.57     26.84 o 
  -2  -5  11      275.97      255.62     25.64 o 
  -1  -5  11      127.06      127.01     25.24 o 
   0  -5  11      208.95      162.67     26.84 o 
   1  -5  11       53.29       50.88     26.04 o 
   2  -5  11      150.14      147.44     27.24 o 
   3  -5  11        0.33        9.22     31.25 o 
   4  -5  11      370.50      394.16     24.84 o 
   5  -5  11        0.38       -2.27     24.78 o 
   6  -5  11      105.83      123.58     27.46 o 
   7  -5  11       18.58       21.64     44.07 o 
   8  -5  11       39.87       49.68     49.28 o 
   9  -5  11       21.29       12.82     50.88 o 
  -4  -4  11      313.22      304.10     22.84 o 
  -3  -4  11      531.89      522.85     25.64 o 
  -2  -4  11      221.15      209.54     22.44 o 
  -1  -4  11      881.02      816.53     32.05 o 
   0  -4  11        3.87        0.40     24.44 o 
   1  -4  11       86.24       94.15     23.64 o 
   2  -4  11      260.75      237.65     17.38 o 
   3  -4  11      157.83      174.77     25.04 o 
   4  -4  11       13.60       13.06     20.81 o 
   5  -4  11      286.45      306.56     21.64 o 
   6  -4  11       90.82       84.54     36.06 o 
   7  -4  11        0.66      -10.82     39.66 o 
   8  -4  11       11.11       18.83     44.47 o 
   9  -4  11        7.87        7.21     49.68 o 
  10  -4  11       38.70       17.23     54.89 o 
  -3  -3  11      476.63      495.61     23.24 o 
  -2  -3  11      274.89      286.87     20.03 o 
  -1  -3  11       30.79       61.30     20.43 o 
   0  -3  11      425.68      371.01     23.24 o 
   1  -3  11      273.42      266.84     22.44 o 
   2  -3  11        1.29       -5.26     16.00 o 
   3  -3  11      149.32      146.49     16.56 o 
   4  -3  11        2.56        4.49     18.96 o 
   5  -3  11       71.71       86.54     28.45 o 
   6  -3  11       16.94       14.02     30.85 o 
   7  -3  11      439.57      417.88     33.65 o 
   8  -3  11      189.47      197.52     37.66 o 
   9  -3  11        1.54       -1.60     44.47 o 
  10  -3  11       47.31       47.68     50.48 o 
  11  -3  11        0.14       -4.41     57.29 o 
  -3  -2  11      155.81      130.61     19.23 o 
  -2  -2  11      289.46      306.50     19.23 o 
  -1  -2  11       80.26       43.67     18.43 o 
   0  -2  11      680.91      695.13     27.24 o 
   1  -2  11        2.04        8.81     20.03 o 
   2  -2  11       57.73       47.29     14.98 o 
   3  -2  11      141.02      142.83     14.87 o 
   4  -2  11      130.71      122.20     22.84 o 
   5  -2  11      425.86      382.22     25.24 o 
   6  -2  11      142.57      166.67     29.25 o 
   7  -2  11      321.76      367.00     30.85 o 
   8  -2  11       36.86       28.85     37.66 o 
   9  -2  11      141.44      195.12     38.46 o 
  10  -2  11        1.42       12.42     44.07 o 
  11  -2  11       29.31       19.23     49.68 o 
  -2  -1  11      281.61      316.52     17.63 o 
  -1  -1  11       63.82       42.07     17.63 o 
   0  -1  11       17.42       35.26     18.03 o 
   1  -1  11        1.64       -5.42     12.02 o 
   2  -1  11      484.23      503.78     16.17 o 
   3  -1  11      776.67      746.42     26.04 o 
   4  -1  11      111.93       79.73     21.64 o 
   5  -1  11        8.94        1.60     24.44 o 
   6  -1  11      321.09      363.39     26.84 o 
   7  -1  11      160.34      177.09     30.45 o 
   8  -1  11      205.45      251.21     33.65 o 
   9  -1  11      369.53      368.20     34.86 o 
  10  -1  11        2.51       -9.22     44.07 o 
  11  -1  11      140.29      180.29     48.88 o 
  12  -1  11        4.14       14.02     52.49 o 
   1   0  11      403.46      422.29     16.43 o 
   2   0  11        3.88       -2.40     16.83 o 
   3   0  11       63.10       65.31     18.83 o 
   4   0  11        3.07        6.41     20.83 o 
   5   0  11      264.45      224.77     22.84 o 
   6   0  11      476.60      482.79     26.44 o 
   7   0  11       70.93       54.89     28.85 o 
   8   0  11      465.44      485.19     31.25 o 
   9   0  11      111.53      105.37     36.06 o 
  10   0  11       27.70       15.63     41.67 o 
  11   0  11       56.65       42.87     42.87 o 
  12   0  11       66.92       76.52     54.09 o 
   1   1  11      101.49       95.76     14.82 o 
   2   1  11      617.83      650.66     20.83 o 
   3   1  11      438.07      474.37     20.43 o 
   4   1  11      928.72      927.11     28.45 o 
   5   1  11       49.33       34.06     21.23 o 
   6   1  11      127.86       78.13     23.24 o 
   7   1  11       14.63       31.65     26.04 o 
   8   1  11      439.01      524.06     31.65 o 
   9   1  11        6.42        3.61     32.05 o 
  10   1  11       98.68      101.77     35.26 o 
  11   1  11        7.73       -0.40     40.87 o 
  12   1  11       89.98      112.18     51.68 o 
  13   1  11       56.60       64.10     53.69 o 
 -12   2  11       91.17       90.15     58.09 o 
   2   2  11       33.73       27.24     15.22 o 
   3   2  11      151.83      159.46     16.83 o 
   4   2  11      124.87       93.35     18.83 o 
   5   2  11     1074.56     1120.63     33.25 o 
   6   2  11       31.45       27.24     23.64 o 
   7   2  11       55.66       30.45     25.24 o 
   8   2  11     1048.69     1115.42     40.07 o 
   9   2  11      141.01      161.06     30.05 o 
  10   2  11      237.99      283.66     36.86 o 
  11   2  11       15.42       13.22     43.67 o 
  12   2  11      160.07      195.52     49.28 o 
  13   2  11       53.80       54.09     51.68 o 
 -12   3  11       79.13       58.50     60.10 o 
 -11   3  11       27.36       31.65     50.48 o 
 -10   3  11      134.06      165.47     44.07 o 
   4   3  11      701.66      757.24     26.44 o 
   5   3  11      999.01     1092.18     32.45 o 
   6   3  11        1.26        3.61     22.84 o 
   7   3  11       96.77      106.17     24.04 o 
   8   3  11      307.45      294.88     28.85 o 
   9   3  11        6.73       27.24     33.25 o 
  10   3  11      275.15      218.36     36.46 o 
  11   3  11       29.46       33.65     40.07 o 
  12   3  11       14.47       29.25     43.27 o 
  13   3  11        9.13      -11.62     50.08 o 
 -12   4  11       19.52       -0.80     62.50 o 
 -11   4  11       20.31       10.02     55.29 o 
 -10   4  11       71.55       58.50     47.68 o 
  -9   4  11       38.29       37.66     42.07 o 
  -2   4  11      760.27      717.97     24.84 o 
  -1   4  11        6.28       -2.40     16.43 o 
   0   4  11     1138.84     1105.81     30.85 o 
   1   4  11      283.17      282.46     19.23 o 
   2   4  11       22.63        6.01     14.82 o 
   3   4  11       51.40       62.10     17.23 o 
   4   4  11       35.67       42.87     16.03 o 
   5   4  11       29.33       29.65     16.83 o 
   6   4  11       68.29       78.39     15.28 o 
   7   4  11      118.34      110.58     25.64 o 
   8   4  11        8.98       10.42     28.85 o 
   9   4  11        2.61        3.61     29.65 o 
  10   4  11      263.82      256.02     32.85 o 
  11   4  11      344.99      332.14     37.26 o 
  12   4  11        5.07        1.20     46.88 o 
  13   4  11       40.24       81.73     54.09 o 
 -12   5  11       72.29       94.15     67.31 o 
 -11   5  11        9.29       -4.01     57.29 o 
  -9   5  11      303.78      332.14     41.67 o 
  -8   5  11        0.02        0.40     39.26 o 
  -7   5  11      382.46      401.86     32.45 o 
  -4   5  11      116.48       96.16     18.43 o 
  -3   5  11       88.53       83.34     17.23 o 
  -2   5  11     2299.91     2201.19     41.27 o 
  -1   5  11      949.04      869.42     28.05 o 
   0   5  11     1063.76     1096.99     31.25 o 
   1   5  11       63.78       42.07     17.63 o 
   2   5  11      213.06      204.73     18.03 o 
   3   5  11       17.44        6.41     18.43 o 
   4   5  11        9.70        4.01     18.03 o 
   5   5  11        2.15       -2.80     19.23 o 
   6   5  11      313.33      297.29     22.04 o 
   7   5  11       12.44       -2.00     22.84 o 
   8   5  11      424.09      375.01     24.84 o 
   9   5  11        2.64       -8.41     24.84 o 
  10   5  11      229.08      157.06     36.46 o 
  11   5  11      421.08      467.16     38.86 o 
  12   5  11        5.49        6.01     47.28 o 
 -11   6  11        0.26        3.21     62.10 o 
 -10   6  11       54.50       71.32     52.09 o 
  -9   6  11      252.04      239.59     48.08 o 
  -8   6  11       19.85        6.81     39.26 o 
  -7   6  11      360.45      372.61     36.46 o 
  -6   6  11      196.23      193.12     34.06 o 
  -5   6  11     1009.65     1168.31     43.67 o 
  -4   6  11      223.69      227.49     28.65 o 
  -3   6  11      471.44      500.02     22.84 o 
  -2   6  11     1058.44      898.67     28.85 o 
  -1   6  11      422.38      439.92     22.04 o 
   0   6  11        6.22       10.02     18.43 o 
   1   6  11      421.96      417.08     22.04 o 
   2   6  11      153.56      138.23     16.03 o 
   3   6  11       40.16       20.83     17.63 o 
   4   6  11        9.86        3.21     16.83 o 
   5   6  11      227.24      225.18     13.28 o 
   6   6  11       78.25       49.68     21.64 o 
   7   6  11        0.35       -1.20     21.64 o 
   8   6  11      215.51      245.20     23.64 o 
   9   6  11       29.74       19.23     26.04 o 
  10   6  11        7.52       13.22     29.25 o 
  11   6  11       23.44       28.85     32.05 o 
 -10   7  11      142.17      146.64     58.50 o 
  -9   7  11        2.41        1.20     49.28 o 
  -8   7  11      125.72      110.18     45.67 o 
  -7   7  11      125.30      125.40     41.27 o 
  -6   7  11      297.10      300.49     36.46 o 
  -5   7  11      274.39      244.40     30.85 o 
  -4   7  11       95.75       78.30     17.77 o 
  -3   7  11      728.96      738.29     82.33 o 
  -2   7  11        0.74       -1.12     15.28 o 
  -1   7  11      657.56      695.42     43.47 o 
   0   7  11      273.88      286.17     15.46 o 
   1   7  11      841.28      899.79     60.10 o 
   2   7  11        3.49       -1.57     13.46 o 
   3   7  11        6.72        7.06     14.16 o 
   4   7  11       65.75       39.76     13.28 o 
   5   7  11       63.26       70.13     14.02 o 
   6   7  11      162.04      170.68     22.44 o 
   7   7  11      253.50      264.83     23.64 o 
   8   7  11      355.06      382.62     26.44 o 
   9   7  11       96.71      110.18     25.24 o 
  10   7  11      341.90      351.77     29.65 o 
  11   7  11       20.01       35.26     32.85 o 
 -10   8  11       16.63       14.82     65.71 o 
  -9   8  11        6.33        5.21     53.69 o 
  -8   8  11       13.62       12.02     46.88 o 
  -7   8  11        1.36        8.01     41.27 o 
  -6   8  11       49.59       38.86     40.07 o 
  -5   8  11      114.94      115.79     33.65 o 
  -4   8  11      184.68      187.11     33.25 o 
  -3   8  11        8.77        3.32     18.27 o 
  -2   8  11     1008.17     1023.73     52.49 o 
  -1   8  11      384.63      430.13     28.45 o 
   0   8  11       14.48       16.82     15.91 o 
   1   8  11     2693.56     2897.60    151.65 o 
   2   8  11      195.59      151.66     14.98 o 
   3   8  11      262.59      239.82     37.26 o 
   4   8  11        2.22       -2.36     15.11 o 
   5   8  11     1050.83     1109.00     23.66 o 
   6   8  11       69.70       65.31     23.24 o 
   7   8  11      267.52      294.88     23.64 o 
   8   8  11      142.52      132.62     24.44 o 
   9   8  11      257.52      266.03     28.05 o 
  10   8  11       79.86       56.49     29.65 o 
  11   8  11      121.68      137.83     33.25 o 
  12   8  11        7.04        8.41     37.26 o 
  -9   9  11       17.21        4.81     61.30 o 
  -8   9  11        8.26       26.44     55.29 o 
  -7   9  11       18.79       42.87     48.88 o 
  -6   9  11       33.88       31.65     40.87 o 
  -5   9  11        0.54        0.40     40.47 o 
  -4   9  11      374.20      410.67     36.06 o 
  -3   9  11       18.86        7.31     20.28 o 
  -2   9  11      201.15      196.54     18.54 o 
  -1   9  11       19.61        1.67     18.36 o 
   0   9  11      676.41      659.63     42.87 o 
   1   9  11      754.42      762.14     23.06 o 
   2   9  11     1521.64     1568.52     80.93 o 
   3   9  11      319.90      301.07     23.24 o 
   4   9  11      697.57      668.59     20.99 o 
   5   9  11       66.38       81.34     16.03 o 
   6   9  11      275.06      313.71     26.44 o 
   7   9  11      994.60     1045.71     38.46 o 
   8   9  11        3.72       -5.21     26.04 o 
   9   9  11      268.00      279.66     30.05 o 
  10   9  11       47.99       38.06     31.25 o 
  11   9  11      141.91      185.10     34.46 o 
  12   9  11        0.79        0.80     39.26 o 
  -8  10  11        8.45       -3.21     62.10 o 
  -7  10  11       31.94       41.67     50.88 o 
  -6  10  11       20.21       21.64     48.88 o 
  -5  10  11      131.50      111.38     40.47 o 
  -4  10  11      149.05      149.84     37.26 o 
  -3  10  11      381.26      337.68     22.91 o 
  -2  10  11      175.43      206.92     20.59 o 
  -1  10  11      238.62      226.97     28.65 o 
   0  10  11      508.43      575.81     36.66 o 
   1  10  11       71.15       40.33     15.23 o 
   2  10  11      767.59      788.92     69.31 o 
   3  10  11       66.79       54.56     18.23 o 
   4  10  11     2058.31     2213.96     64.30 o 
   5  10  11      141.21      110.48     18.10 o 
   6  10  11      282.78      310.11     26.04 o 
   7  10  11      159.13      165.47     28.45 o 
   8  10  11      197.86      234.38     30.45 o 
   9  10  11      164.51      162.67     30.45 o 
  10  10  11       48.14       53.69     34.86 o 
  11  10  11      118.32      120.60     36.86 o 
  12  10  11        5.14       17.63     41.67 o 
  -7  11  11        6.89       -0.40     56.89 o 
  -6  11  11        2.25       31.25     54.49 o 
  -5  11  11      143.51      139.83     49.68 o 
  -4  11  11      101.07      107.78     44.47 o 
  -3  11  11      532.09      510.03     38.06 o 
  -2  11  11      171.36      150.18     24.23 o 
  -1  11  11       82.32       71.78     22.87 o 
   0  11  11      277.11      292.67     20.82 o 
   1  11  11      165.87      150.54     21.24 o 
   2  11  11       59.71       76.21     17.26 o 
   3  11  11      109.24       96.47     17.26 o 
   4  11  11      896.37      955.21     26.84 o 
   5  11  11      318.35      313.00     29.85 o 
   6  11  11       12.17       26.84     30.45 o 
   7  11  11       43.83       19.23     29.65 o 
   8  11  11      615.32      636.64     36.46 o 
   9  11  11        0.31       -3.21     34.86 o 
  10  11  11       48.56       37.26     36.06 o 
  11  11  11       51.01       48.48     40.47 o 
  12  11  11       40.81       45.67     44.87 o 
  -6  12  11       44.83       44.07     60.50 o 
  -5  12  11       10.46       -3.61     54.09 o 
  -4  12  11       48.99       43.67     46.88 o 
  -3  12  11      164.36      153.85     46.88 o 
  -2  12  11        6.63        6.18     27.55 o 
  -1  12  11      671.18      681.22     60.30 o 
   0  12  11        0.75       -7.72     24.47 o 
   1  12  11      422.14      390.09     24.41 o 
   2  12  11        4.11       -3.83     19.63 o 
   3  12  11       35.77       20.56     19.28 o 
   4  12  11      102.06      110.98     18.48 o 
   5  12  11      545.37      633.32     20.24 o 
   6  12  11      128.43      110.38     23.97 o 
   7  12  11      689.22      723.98     39.66 o 
   8  12  11       24.56       30.45     34.06 o 
   9  12  11        0.23      -11.22     36.06 o 
  10  12  11       35.08       27.65     42.47 o 
  11  12  11       13.82       -5.61     43.27 o 
  12  12  11       31.55       60.90     48.48 o 
  -4  13  11       27.84       38.86     53.69 o 
  -3  13  11       88.49      105.77     53.29 o 
  -2  13  11      175.50      165.94     32.03 o 
  -1  13  11      135.77      120.56     30.40 o 
   0  13  11      106.47       82.23     28.29 o 
   1  13  11       18.49       13.54     26.41 o 
   2  13  11       30.16       11.37     26.97 o 
   3  13  11       52.62       53.39     21.22 o 
   4  13  11        2.35        4.11     21.87 o 
   5  13  11       15.08        9.38     21.52 o 
   6  13  11        1.38       12.04     27.05 o 
   7  13  11      290.61      322.57     28.05 o 
   8  13  11      296.98      290.96     28.56 o 
   9  13  11       23.36       32.89     30.17 o 
  10  13  11       55.09       87.68     34.17 o 
  11  13  11       59.85       99.11     38.72 o 
  12  13  11       61.77       46.48     51.68 o 
  -3  14  11       47.92       32.05     60.10 o 
  -2  14  11      138.92      170.68     56.89 o 
  -1  14  11        6.40        9.97     34.19 o 
   0  14  11        2.98        4.45     33.37 o 
   1  14  11      129.05      112.89     30.57 o 
   2  14  11       66.09       24.86     31.51 o 
   3  14  11       82.33       57.24     25.04 o 
   4  14  11      267.39      238.70     23.54 o 
   5  14  11       62.95       40.07     31.43 o 
   6  14  11        1.68       -9.04     31.95 o 
   7  14  11      272.57      315.42     31.95 o 
   8  14  11      147.07      163.95     34.15 o 
   9  14  11       89.61      110.33     34.84 o 
  10  14  11       74.49       62.96     37.04 o 
  11  14  11      340.00      382.88     42.73 o 
  -1  15  11        1.09       15.22     52.49 o 
   0  15  11      208.23      221.13     37.64 o 
   1  15  11       95.44       77.38     35.13 o 
   2  15  11       99.24      100.81     35.25 o 
   3  15  11        0.03       -9.95     34.22 o 
   4  15  11      176.89      196.46     27.24 o 
   5  15  11       21.13       22.15     34.70 o 
   6  15  11       22.95       35.84     35.55 o 
   7  15  11       74.61       86.16     36.38 o 
   8  15  11       39.21       35.06     37.44 o 
   9  15  11       27.30       13.57     41.41 o 
   0  16  11      174.15      224.58     43.28 o 
   1  16  11      160.91      156.60     41.88 o 
   2  16  11      483.17      466.91     39.55 o 
   3  16  11       36.71        1.20     52.09 o 
   4  16  11        8.81       17.53     40.59 o 
   5  16  11       21.75        7.83     38.33 o 
   6  16  11       57.90       67.42     40.77 o 
   7  16  11       18.54       48.48     64.10 o 
   8  16  11       53.77       57.29     60.10 o 
   5  17  11      150.17      175.01     41.45 o 
   6  17  11       72.40       78.13     69.71 o 
  -3 -10  12       46.47       75.72     52.89 o 
  -2 -10  12      265.10      294.48     51.68 o 
  -1 -10  12       29.82       49.68     51.28 o 
  -3  -9  12       51.49       20.03     46.88 o 
  -2  -9  12      156.97      168.27     45.27 o 
  -1  -9  12        1.83       -7.61     46.48 o 
   0  -9  12      118.19       91.35     46.88 o 
   1  -9  12        8.17       13.62     51.68 o 
   2  -9  12      166.09      159.06     48.88 o 
  -3  -8  12      120.95      114.99     40.07 o 
  -2  -8  12        2.07       -8.41     40.47 o 
  -1  -8  12       37.78       28.85     40.87 o 
   0  -8  12      246.55      238.39     43.27 o 
   1  -8  12      114.45       92.95     41.67 o 
   2  -8  12      117.47      109.78     46.48 o 
   3  -8  12       67.09      108.58     45.27 o 
   4  -8  12      483.01      578.14     51.28 o 
   5  -8  12        8.66       28.05     57.69 o 
   6  -8  12      220.52      346.17     61.30 o 
  -3  -7  12      212.15      222.76     35.66 o 
  -2  -7  12       10.68       25.24     36.46 o 
  -1  -7  12      103.00      107.78     34.86 o 
   0  -7  12      229.59      233.98     36.06 o 
   1  -7  12      247.72      236.39     39.66 o 
   2  -7  12      159.38      119.39     38.46 o 
   3  -7  12       80.08       93.75     44.07 o 
   4  -7  12       79.80       69.71     44.47 o 
   5  -7  12        2.41        7.71     33.87 o 
   6  -7  12       59.25       52.64     36.22 o 
   7  -7  12        2.22        4.81     59.30 o 
  -4  -6  12       31.23       13.62     34.06 o 
  -3  -6  12      119.33       98.56     32.45 o 
  -2  -6  12       60.41       36.46     32.05 o 
  -1  -6  12      367.25      404.66     30.85 o 
   0  -6  12        6.71       12.42     32.85 o 
   1  -6  12      169.18      166.27     35.26 o 
   2  -6  12      390.10      403.46     33.65 o 
   3  -6  12       40.37       38.86     38.86 o 
   4  -6  12        4.46        3.86     28.45 o 
   5  -6  12       53.46       63.30     29.65 o 
   6  -6  12      176.69      174.11     32.65 o 
   7  -6  12       38.85       38.46     53.29 o 
   8  -6  12        5.35        2.80     61.30 o 
  -3  -5  12       45.69       43.67     28.85 o 
  -2  -5  12       20.09       33.25     28.45 o 
  -1  -5  12       90.40       88.54     28.85 o 
   0  -5  12      111.20       87.74     30.85 o 
   1  -5  12       20.10       14.42     29.65 o 
   2  -5  12        3.72        6.01     32.45 o 
   3  -5  12     1076.85     1300.12     47.28 o 
   4  -5  12       24.04       29.47     26.20 o 
   5  -5  12      302.57      361.95     27.05 o 
   6  -5  12       26.10       38.46     42.47 o 
   7  -5  12      140.52      145.44     46.48 o 
   8  -5  12        4.75        1.60     51.28 o 
   9  -5  12       46.72       70.11     57.69 o 
  -3  -4  12        4.99        6.01     26.04 o 
  -2  -4  12      112.21       96.56     25.64 o 
  -1  -4  12       15.15        9.62     26.44 o 
   0  -4  12       86.78       81.33     27.24 o 
   1  -4  12       14.88        0.80     26.84 o 
   2  -4  12      281.78      312.11     27.65 o 
   3  -4  12       89.14      123.51     21.10 o 
   4  -4  12      323.68      323.65     32.65 o 
   5  -4  12      451.03      529.66     35.26 o 
   6  -4  12       91.24       72.52     38.06 o 
   7  -4  12       80.49       98.56     41.67 o 
   8  -4  12       16.08       16.83     48.08 o 
   9  -4  12       66.37       40.87     55.29 o 
  -3  -3  12       12.43       12.42     24.04 o 
  -2  -3  12       35.28       59.30     23.24 o 
  -1  -3  12      186.59      134.62     23.64 o 
   0  -3  12      308.60      270.44     23.64 o 
   1  -3  12       26.15       31.65     25.64 o 
   2  -3  12      263.33      259.62     26.44 o 
   3  -3  12       38.87       30.24     18.55 o 
   4  -3  12      136.98      170.66     23.24 o 
   5  -3  12      108.66      141.43     31.65 o 
   6  -3  12      571.99      664.28     34.86 o 
   7  -3  12       23.21       17.23     39.26 o 
   8  -3  12        2.11        4.41     41.67 o 
   9  -3  12       43.70       18.83     50.48 o 
  10  -3  12       14.80       12.82     56.89 o 
  -2  -2  12        0.71        0.00     20.83 o 
  -1  -2  12       15.85       21.64     22.04 o 
   0  -2  12      164.97      101.37     21.64 o 
   1  -2  12       11.65       -1.20     23.24 o 
   2  -2  12       42.24       44.87     24.04 o 
   3  -2  12      100.30       96.16     24.84 o 
   4  -2  12      136.27      130.61     25.64 o 
   5  -2  12       14.51        0.40     29.65 o 
   6  -2  12      382.71      391.44     31.65 o 
   7  -2  12        7.85       -6.81     34.86 o 
   8  -2  12      108.58      102.17     40.47 o 
   9  -2  12       25.22       34.06     42.87 o 
  10  -2  12      152.27      222.36     51.28 o 
  -2  -1  12       70.87       62.50     20.03 o 
  -1  -1  12      110.34       57.69     20.03 o 
   0  -1  12        6.91        2.80     20.43 o 
   1  -1  12      204.47      168.27     21.23 o 
   3  -1  12      504.12      488.80     23.24 o 
   4  -1  12       68.15       57.29     25.24 o 
   5  -1  12      161.52      156.26     26.84 o 
   6  -1  12      108.71      111.38     29.65 o 
   7  -1  12        5.68       14.02     33.65 o 
   8  -1  12      576.17      657.87     37.66 o 
   9  -1  12        3.58        7.61     39.66 o 
  10  -1  12       10.85        0.80     45.67 o 
  11  -1  12        2.00      -11.62     53.69 o 
   3   0  12        7.98       -6.81     21.23 o 
   4   0  12      121.10      107.78     22.84 o 
   5   0  12      135.61      147.44     25.24 o 
   6   0  12      125.35       99.76     27.65 o 
   7   0  12       56.70       44.07     31.65 o 
   8   0  12       60.70       42.87     33.65 o 
   9   0  12      175.02      229.17     36.86 o 
  10   0  12        3.90       10.42     42.07 o 
  11   0  12       35.13       43.67     52.09 o 
  12   0  12       61.79       77.73     54.09 o 
   3   1  12      698.79      747.62     25.64 o 
   4   1  12       32.65       23.64     21.64 o 
   5   1  12      281.74      237.19     24.04 o 
   6   1  12       15.31        3.61     26.84 o 
   7   1  12      337.17      332.14     30.05 o 
   8   1  12        0.57        7.21     31.65 o 
   9   1  12      119.16      158.26     38.46 o 
  10   1  12       40.87       53.69     42.47 o 
  11   1  12       62.78       61.70     49.28 o 
  12   1  12       20.21       18.03     56.49 o 
 -12   2  12       57.17       45.67     64.10 o 
   3   2  12       16.20        8.81     19.63 o 
   4   2  12     1948.23     2151.51     41.67 o 
   5   2  12     2364.95     2457.61     47.68 o 
   6   2  12       74.28       42.87     25.64 o 
   7   2  12      523.07      613.80     31.65 o 
   8   2  12       50.03       62.10     30.45 o 
   9   2  12      166.86      168.68     36.06 o 
  10   2  12        0.53       12.82     37.66 o 
  11   2  12      216.14      251.61     46.88 o 
  12   2  12        3.79       15.63     53.69 o 
  13   2  12       29.93       11.22     58.50 o 
 -12   3  12        3.74       19.23     66.11 o 
 -11   3  12       41.91       37.26     56.09 o 
   4   3  12     2064.74     2282.13     42.87 o 
   5   3  12        7.12        6.41     23.64 o 
   6   3  12      756.49      816.13     32.05 o 
   7   3  12      196.33      174.28     28.45 o 
   8   3  12      278.57      282.86     30.85 o 
   9   3  12      368.23      392.24     35.26 o 
  10   3  12       27.73       26.44     38.86 o 
  11   3  12       34.38       30.45     42.07 o 
  12   3  12        1.42       -9.62     46.88 o 
  13   3  12        9.72        2.40     55.29 o 
 -11   4  12       27.01       32.05     57.29 o 
 -10   4  12      184.62      184.30     50.08 o 
  -9   4  12       33.10       22.84     44.47 o 
   0   4  12        1.78        6.81     18.03 o 
   1   4  12      231.96      277.65     19.63 o 
   2   4  12      240.44      245.60     19.63 o 
   3   4  12      967.48     1051.32     33.25 o 
   4   4  12       18.55       16.83     20.03 o 
   6   4  12     1152.09     1244.83     38.06 o 
   7   4  12       31.99       11.62     28.05 o 
   8   4  12      210.61      191.91     32.05 o 
   9   4  12      115.12      133.82     32.05 o 
  10   4  12      661.64      736.00     40.07 o 
  11   4  12        5.10       23.24     40.07 o 
  12   4  12       85.13      102.17     50.48 o 
  13   4  12       95.56       88.14     53.29 o 
 -11   5  12       38.77       36.46     62.90 o 
 -10   5  12       26.76       32.85     55.29 o 
  -9   5  12        0.15        1.60     48.08 o 
  -8   5  12      244.20      253.21     39.26 o 
  -7   5  12        1.49        7.21     39.26 o 
  -2   5  12      151.80      115.79     19.23 o 
  -1   5  12      546.55      540.48     24.84 o 
   0   5  12      141.32      107.78     18.83 o 
   1   5  12      627.37      652.26     27.65 o 
   2   5  12       36.43       27.24     19.23 o 
   3   5  12       15.94       41.67     19.63 o 
   4   5  12      138.76      133.82     18.03 o 
   5   5  12       79.10       84.14     20.43 o 
   6   5  12       46.39       46.08     20.43 o 
   7   5  12      214.26      214.75     24.04 o 
   8   5  12        7.10       21.64     26.84 o 
 -10   6  12       23.57       34.46     58.90 o 
  -9   6  12       33.16       21.64     48.48 o 
  -8   6  12       97.45       91.75     46.08 o 
  -7   6  12      152.80      159.86     39.66 o 
  -6   6  12      373.82      389.04     34.06 o 
  -5   6  12       32.53       34.86     32.45 o 
  -4   6  12      215.05      225.17     21.64 o 
  -3   6  12      155.74      119.80     20.83 o 
  -2   6  12      329.21      307.70     20.83 o 
  -1   6  12      169.89      144.64     20.03 o 
   0   6  12      179.18      125.00     18.43 o 
   1   6  12       14.98       12.82     20.83 o 
   2   6  12       79.92       72.92     18.83 o 
   3   6  12        8.73        3.21     20.83 o 
   4   6  12      363.61      379.42     23.64 o 
   5   6  12      476.79      509.63     27.24 o 
   6   6  12       25.63       24.44     21.23 o 
   7   6  12      192.02      171.48     24.84 o 
   8   6  12        6.63       15.22     27.24 o 
   9   6  12      132.97      140.23     28.05 o 
  10   6  12        4.81        0.80     30.85 o 
 -10   7  12       47.55       44.47     61.30 o 
  -9   7  12       31.74       26.04     54.89 o 
  -8   7  12      206.50      186.30     45.67 o 
  -7   7  12       17.49       31.65     40.47 o 
  -6   7  12        2.01        3.21     36.46 o 
  -5   7  12       25.80       23.64     34.06 o 
  -4   7  12      137.58      127.41     32.85 o 
  -3   7  12      195.91      168.30     17.77 o 
  -2   7  12       41.84       31.38     16.75 o 
  -1   7  12      163.82      131.56     16.56 o 
   0   7  12      126.73      115.56     15.80 o 
   1   7  12     1228.05     1188.97     57.49 o 
   2   7  12     1089.80     1142.66     25.49 o 
   3   7  12       42.61       26.49     15.71 o 
   4   7  12      338.73      367.30     16.65 o 
   5   7  12      357.32      377.63     16.25 o 
   6   7  12      193.47      207.94     24.84 o 
   7   7  12      315.30      282.46     23.64 o 
   8   7  12        0.55        6.01     25.24 o 
   9   7  12      367.18      434.31     29.25 o 
  10   7  12        0.37        5.61     32.85 o 
  11   7  12        3.69       -8.41     35.66 o 
  -9   8  12       91.34      102.97     60.90 o 
  -8   8  12       51.07       41.67     53.69 o 
  -7   8  12       28.85       40.07     48.08 o 
  -6   8  12        2.24       -6.01     42.47 o 
  -5   8  12      143.93      141.43     34.86 o 
  -4   8  12       69.69       30.05     34.86 o 
  -3   8  12      132.04      120.21     19.90 o 
  -2   8  12        1.67       -0.24     18.87 o 
  -1   8  12      261.01      270.16     17.28 o 
   0   8  12        1.76       -4.22     16.89 o 
   1   8  12      246.77      203.45     19.03 o 
   2   8  12      147.01      150.09     16.69 o 
   3   8  12       26.77       11.02     17.27 o 
   4   8  12      295.63      321.66     16.99 o 
   5   8  12        1.03       -1.42     16.40 o 
   6   8  12      223.38      198.72     24.84 o 
   7   8  12      187.79      157.46     25.64 o 
   8   8  12      148.40      214.75     28.45 o 
   9   8  12      280.13      271.24     29.65 o 
  10   8  12       58.73       91.35     32.05 o 
  11   8  12       42.48       36.86     36.06 o 
  12   8  12        9.24        6.81     40.87 o 
  -8   9  12       98.32      114.99     58.50 o 
  -7   9  12       30.14       48.88     49.68 o 
  -6   9  12        6.75        4.41     44.07 o 
  -5   9  12      161.27      193.52     41.27 o 
  -4   9  12       31.86       27.65     39.26 o 
  -3   9  12      192.56      207.74     28.45 o 
  -2   9  12        1.72       -7.93     19.90 o 
  -1   9  12       90.88       70.58     20.11 o 
   0   9  12       38.85       20.01     19.33 o 
   1   9  12      230.69      216.41     17.50 o 
   2   9  12        1.24       -1.43     18.23 o 
   3   9  12      662.53      607.13     21.81 o 
   4   9  12      163.18      163.31     18.27 o 
   5   9  12       43.58       33.25     18.27 o 
   6   9  12      467.99      392.64     29.25 o 
   7   9  12        5.82       -1.60     26.44 o 
   8   9  12      311.37      323.33     28.85 o 
   9   9  12        0.16       -4.01     30.05 o 
  10   9  12      349.09      404.26     34.06 o 
  11   9  12       80.90       74.12     37.26 o 
  12   9  12       56.52       68.91     42.07 o 
  -7  10  12        8.09       20.03     54.49 o 
  -6  10  12       55.65       78.93     52.09 o 
  -5  10  12      249.34      292.48     45.27 o 
  -4  10  12       71.92       87.34     41.27 o 
  -3  10  12      249.37      238.39     39.66 o 
  -2  10  12        8.63       -5.61     33.65 o 
  -1  10  12       94.09       98.57     22.30 o 
   0  10  12      193.25      165.57     20.59 o 
   1  10  12       65.20       48.60     20.42 o 
   2  10  12        1.44       -3.29     20.53 o 
   3  10  12      957.63     1024.30     27.60 o 
   4  10  12       53.14       50.00     19.73 o 
   5  10  12      326.64      297.22     21.84 o 
   6  10  12       62.37       61.30     27.65 o 
   7  10  12      105.07       74.92     31.65 o 
   8  10  12      169.23      183.10     32.45 o 
  10  10  12      107.70       72.52     37.66 o 
  12  10  12       77.39       74.12     44.47 o 
  -6  11  12       71.37       73.32     55.29 o 
  -5  11  12       10.44       14.02     52.89 o 
  -4  11  12      738.44      818.94     48.48 o 
  -3  11  12      245.37      289.27     40.47 o 
  -2  11  12      305.86      334.23     32.05 o 
  -1  11  12      125.47      142.88     24.26 o 
   0  11  12       57.17       59.67     23.05 o 
   1  11  12      156.63      147.88     21.94 o 
   2  11  12      162.06      152.10     17.85 o 
   3  11  12      336.84      354.37     20.87 o 
   4  11  12      153.26      115.96     22.24 o 
   5  11  12       34.03       30.45     30.05 o 
   6  11  12       17.22        8.01     32.05 o 
   7  11  12      111.79      112.18     33.65 o 
   8  11  12      110.17       69.31     36.06 o 
   9  11  12       72.73       48.48     37.26 o 
  10  11  12       25.22       29.25     40.87 o 
  11  11  12       30.41       31.65     41.67 o 
  12  11  12       32.73       14.02     47.28 o 
  -5  12  12       80.47       89.75     55.29 o 
  -4  12  12      155.29      218.76     49.28 o 
  -3  12  12      149.33      140.23     49.68 o 
  -2  12  12      831.33      907.27     75.72 o 
  -1  12  12       30.73       16.33     27.25 o 
   0  12  12      464.47      494.76     26.58 o 
   1  12  12      106.28       97.74     24.47 o 
   2  12  12      124.36      105.55     24.98 o 
   3  12  12       49.14       55.24     20.74 o 
   4  12  12       53.06       40.38     20.19 o 
   5  12  12       87.82       55.57     24.54 o 
   6  12  12        1.13       -4.81     31.65 o 
   7  12  12      107.95       58.09     35.26 o 
   8  12  12       48.26       36.06     38.06 o 
   9  12  12       60.50       58.90     42.07 o 
  10  12  12       28.16       16.03     42.87 o 
  11  12  12       41.97       34.86     45.67 o 
  12  12  12        3.64        8.01     49.68 o 
  -4  13  12       36.21       31.25     56.89 o 
  -3  13  12       46.70       43.27     56.89 o 
  -2  13  12      233.39      262.03     52.89 o 
  -1  13  12       37.20       22.09     32.21 o 
   0  13  12      154.50      168.90     29.85 o 
   1  13  12      185.06      200.28     28.35 o 
   2  13  12      214.38      207.40     27.02 o 
   3  13  12      119.45      140.01     22.33 o 
   4  13  12      203.10      199.48     23.00 o 
   5  13  12      149.55      117.88     27.24 o 
   6  13  12      279.06      343.03     28.11 o 
   7  13  12       58.95       57.39     28.52 o 
   8  13  12        1.64        8.76     31.30 o 
   9  13  12       49.79       60.09     33.81 o 
  10  13  12        0.55        2.80     49.28 o 
  11  13  12       26.63       10.02     52.09 o 
  -2  14  12        1.62        5.61     60.50 o 
  -1  14  12      304.78      326.32     35.82 o 
   0  14  12       45.53       31.53     34.22 o 
   1  14  12      318.70      364.78     31.77 o 
   2  14  12       13.62        8.34     32.70 o 
   3  14  12      615.99      682.53     31.98 o 
   4  14  12      303.47      286.95     25.57 o 
   5  14  12       17.71        8.73     33.34 o 
   6  14  12      362.07      408.64     33.09 o 
   7  14  12        2.47       29.15     35.41 o 
   8  14  12       17.27       10.66     35.50 o 
   9  14  12       13.81       22.69     39.25 o 
  10  14  12        1.07       11.88     39.80 o 
  -1  15  12       67.16      100.22     41.81 o 
   0  15  12       10.51       13.85     38.99 o 
   1  15  12       23.03       41.64     36.95 o 
   2  15  12        0.02        4.81     53.69 o 
   3  15  12       28.98       31.28     37.22 o 
   4  15  12       17.92       22.47     35.90 o 
   5  15  12      239.23      245.36     35.70 o 
   6  15  12       52.91       47.82     35.31 o 
   7  15  12       56.30       38.32     36.57 o 
   8  15  12      142.33      108.23     40.33 o 
   9  15  12       15.33       39.26     62.90 o 
   0  16  12       21.84       51.28     61.30 o 
   1  16  12      152.99      113.63     44.44 o 
   2  16  12       19.36        4.54     41.70 o 
   3  16  12       16.88       37.80     40.73 o 
   5  16  12      234.02      229.17     59.30 o 
   6  16  12        0.07       18.03     64.51 o 
   7  16  12       56.27       62.10     67.31 o 
  -3  -9  13      454.14      506.43     54.09 o 
  -2  -9  13        2.01       16.03     51.68 o 
  -1  -9  13      327.00      293.68     52.09 o 
   0  -9  13       40.09       56.09     52.49 o 
  -3  -8  13        6.32        6.81     46.88 o 
  -2  -8  13      505.56      544.49     47.28 o 
  -1  -8  13      388.93      416.68     47.28 o 
   0  -8  13       17.50        8.81     49.28 o 
   1  -8  13      144.33      166.27     50.48 o 
   2  -8  13        1.65       -1.20     49.68 o 
   3  -8  13      126.45      141.03     54.09 o 
  -3  -7  13       13.64       -0.40     42.07 o 
  -2  -7  13       22.09        7.21     40.87 o 
  -1  -7  13      110.50       89.75     40.87 o 
   0  -7  13      191.38      219.56     40.87 o 
   1  -7  13      171.84      124.60     41.67 o 
   2  -7  13      120.51      109.38     47.28 o 
   3  -7  13       32.16       46.08     45.27 o 
   4  -7  13        0.58       -8.01     52.49 o 
  -3  -6  13       67.90       52.89     36.86 o 
  -2  -6  13      101.22       72.52     35.66 o 
  -1  -6  13        7.16        4.01     36.86 o 
   0  -6  13      260.41      243.60     36.46 o 
   1  -6  13        6.14       -8.81     37.26 o 
   2  -6  13      240.18      258.02     40.87 o 
   3  -6  13        0.36       -4.81     40.47 o 
   4  -6  13       67.45       47.68     45.27 o 
   5  -6  13       85.05       60.90     45.27 o 
   6  -6  13        0.82       -0.80     54.09 o 
   7  -6  13        8.69       20.03     59.70 o 
  -2  -5  13       37.21       22.44     33.25 o 
  -1  -5  13       27.69       19.23     34.06 o 
   0  -5  13       83.70       64.10     34.86 o 
   1  -5  13       10.34       18.03     36.06 o 
   2  -5  13      278.31      297.69     34.46 o 
   3  -5  13        4.63        4.81     36.06 o 
   4  -5  13       14.72       20.43     41.67 o 
   6  -5  13       36.13       22.44     47.28 o 
   7  -5  13       33.90       21.23     54.49 o 
   8  -5  13        8.86       -1.20     58.90 o 
  -2  -4  13        7.72        0.00     30.45 o 
  -1  -4  13      236.57      211.14     29.65 o 
   0  -4  13        7.81        4.81     31.25 o 
   1  -4  13       53.94       44.87     31.65 o 
   2  -4  13      420.35      440.32     32.85 o 
   3  -4  13       31.07       33.65     32.85 o 
   4  -4  13      186.87      159.06     36.06 o 
   5  -4  13      153.54      173.48     39.66 o 
   6  -4  13       75.77       61.70     43.27 o 
   7  -4  13        2.64       -6.41     48.88 o 
   8  -4  13      147.73      167.47     51.68 o 
   9  -4  13        1.54        2.40     59.70 o 
  -2  -3  13       40.86       42.87     27.65 o 
  -1  -3  13      489.58      457.15     27.24 o 
   0  -3  13       22.19       11.22     27.65 o 
   1  -3  13      356.65      392.24     27.65 o 
   2  -3  13        0.06        8.41     28.85 o 
   3  -3  13      283.12      288.47     29.25 o 
   5  -3  13      289.68      310.11     35.66 o 
   6  -3  13       17.10       14.42     39.66 o 
   7  -3  13       99.90      132.62     42.87 o 
   8  -3  13        1.53        8.41     46.88 o 
   9  -3  13       27.80       20.43     54.09 o 
  10  -3  13       88.47       70.11     62.50 o 
  -1  -2  13      119.02      119.39     25.24 o 
   0  -2  13      888.97      903.48     33.65 o 
   1  -2  13      217.17      194.72     25.64 o 
   5  -2  13      234.50      242.00     32.85 o 
   6  -2  13       11.05       18.83     36.06 o 
   7  -2  13       60.70       38.06     40.47 o 
   8  -2  13       16.75       20.03     44.47 o 
   9  -2  13       15.45       20.03     48.48 o 
   4  -1  13       38.36       29.25     28.85 o 
   5  -1  13      101.30       60.10     30.45 o 
   6  -1  13       37.77       41.27     32.45 o 
   7  -1  13      209.84      165.07     36.46 o 
   8  -1  13       11.58       18.03     42.07 o 
  11  -1  13       46.37       53.69     60.50 o 
   4   0  13      257.19      273.25     26.04 o 
   5   0  13       10.53        1.60     28.85 o 
   6   0  13       51.58       62.50     30.85 o 
   7   0  13       21.73       22.04     35.26 o 
   8   0  13      526.91      613.80     37.26 o 
   9   0  13      133.28      133.02     43.27 o 
  10   0  13        9.64        5.61     48.88 o 
  11   0  13       11.35       13.22     52.89 o 
   4   1  13      171.78      152.25     25.24 o 
   5   1  13       56.03       68.11     27.24 o 
   6   1  13      213.66      197.52     29.25 o 
   7   1  13        0.46        8.01     34.06 o 
   8   1  13      361.22      439.12     36.86 o 
   9   1  13       28.90       28.05     39.66 o 
  10   1  13       80.89       81.33     44.47 o 
  11   1  13        0.44       -6.81     50.88 o 
  12   1  13        3.31       12.82     56.09 o 
   4   2  13      601.62      607.79     26.04 o 
   5   2  13        7.22       25.24     26.04 o 
   6   2  13       28.92       43.27     28.45 o 
   7   2  13       65.61       63.30     31.25 o 
   8   2  13       96.54       82.13     35.26 o 
   9   2  13       76.50       76.12     37.26 o 
  10   2  13      234.17      221.96     42.87 o 
  11   2  13       14.17        8.01     47.68 o 
  12   2  13       48.84       51.68     56.09 o 
 -11   3  13       11.20        8.81     61.70 o 
   5   3  13      973.65     1133.45     35.26 o 
   6   3  13       20.34       12.02     28.45 o 
   7   3  13      242.28      254.82     30.45 o 
   8   3  13       19.04       12.02     33.65 o 
   9   3  13       67.54       67.31     36.06 o 
  10   3  13      107.04      129.81     40.87 o 
  11   3  13       43.91       64.91     48.88 o 
  12   3  13       10.50       -6.81     52.49 o 
 -10   4  13       14.91       31.65     54.89 o 
  -9   4  13      187.72      254.82     49.68 o 
   7   4  13        5.80      -10.82     30.45 o 
   8   4  13       67.94       55.69     33.25 o 
   9   4  13      119.44      137.02     36.06 o 
  10   4  13        8.04       13.62     40.47 o 
  11   4  13       77.03       98.16     44.87 o 
  12   4  13        0.15        7.61     54.49 o 
  -9   5  13      223.88      247.60     52.49 o 
  -8   5  13        1.30       -4.01     44.07 o 
  -1   5  13        7.28       16.03     22.04 o 
   0   5  13      282.75      247.60     20.43 o 
   1   5  13        1.11       -2.40     21.64 o 
   2   5  13      204.48      229.98     20.43 o 
   3   5  13      466.50      408.27     24.84 o 
   4   5  13        7.27       12.82     23.64 o 
   5   5  13       94.03       88.54     21.23 o 
   6   5  13      135.47      146.24     23.64 o 
  -9   6  13      228.80      261.23     52.49 o 
  -8   6  13        6.87       32.85     50.08 o 
  -7   6  13      192.95      212.35     40.87 o 
  -6   6  13       36.91       12.82     37.26 o 
  -3   6  13      151.73      163.87     23.24 o 
  -2   6  13       45.93       33.65     23.24 o 
  -1   6  13      471.40      488.80     25.64 o 
   0   6  13      214.08      162.26     22.04 o 
   1   6  13      449.21      455.94     26.44 o 
   2   6  13      251.01      290.87     22.84 o 
   3   6  13       24.69        0.80     22.04 o 
   4   6  13      312.37      258.82     24.04 o 
   5   6  13        7.59       22.44     25.24 o 
   6   6  13      347.47      329.34     26.84 o 
   7   6  13       10.67        4.81     24.84 o 
   8   6  13      157.69      177.09     29.25 o 
   9   6  13        9.29        8.01     32.45 o 
  -9   7  13       63.43       50.88     57.29 o 
  -8   7  13       15.98       34.06     51.68 o 
  -7   7  13        7.51       14.02     47.68 o 
  -6   7  13      441.27      524.06     42.07 o 
  -5   7  13       57.53       72.12     35.66 o 
  -4   7  13      137.54      124.20     35.66 o 
  -3   7  13      125.37      169.62     19.39 o 
  -2   7  13        5.73       13.46     18.65 o 
  -1   7  13      489.69      518.85     26.84 o 
   0   7  13       63.74       58.90     22.84 o 
   1   7  13     1405.94     1330.97     39.26 o 
   2   7  13      122.88       97.76     23.24 o 
   3   7  13      210.41      209.91     16.69 o 
   4   7  13      128.41      108.74     16.69 o 
   5   7  13        1.55        5.18     17.05 o 
   6   7  13      816.69      817.74     34.86 o 
   7   7  13       86.48       84.54     29.65 o 
   8   7  13      107.69      104.97     28.05 o 
   9   7  13       24.14       24.84     30.85 o 
  10   7  13       16.72       12.02     36.06 o 
  -8   8  13      190.17      230.78     53.69 o 
  -7   8  13       25.31       45.27     48.48 o 
  -6   8  13      425.29      526.06     43.67 o 
  -5   8  13        1.27        5.21     42.47 o 
  -4   8  13       55.03       65.31     37.26 o 
  -3   8  13       15.42       20.98     21.15 o 
  -2   8  13      630.44      660.04     23.00 o 
  -1   8  13      123.86      132.42     19.54 o 
   0   8  13      633.70      666.75     30.85 o 
   1   8  13      676.18      726.62     38.86 o 
   2   8  13       73.53       61.13     18.52 o 
   3   8  13      521.57      508.30     20.39 o 
   4   8  13        3.55       -5.05     17.38 o 
   5   8  13      351.22      339.75     25.64 o 
   6   8  13      148.27       95.36     24.84 o 
   7   8  13      395.39      411.87     30.05 o 
   8   8  13      226.17      193.92     28.45 o 
   9   8  13       90.73      120.60     31.65 o 
  10   8  13      219.69      211.55     35.26 o 
  11   8  13        2.44       12.02     38.86 o 
  12   8  13       58.41       83.74     44.07 o 
  -7   9  13       24.08       20.83     55.29 o 
  -6   9  13      153.24      166.27     50.48 o 
  -5   9  13      230.05      218.36     43.27 o 
  -4   9  13      286.77      337.75     38.46 o 
  -3   9  13       35.19       20.82     23.26 o 
  -2   9  13      262.46      296.59     25.24 o 
  -1   9  13       66.51       57.57     20.79 o 
   0   9  13      134.26      175.40     20.02 o 
   1   9  13       37.46       30.81     20.18 o 
   2   9  13      925.53      966.93     26.48 o 
   3   9  13      544.13      543.14     29.85 o 
   4   9  13        5.61        6.23     20.11 o 
   5   9  13      117.11      110.98     28.05 o 
   6   9  13        1.30       -9.62     30.05 o 
   7   9  13      371.60      369.00     31.25 o 
   8   9  13        3.52        2.80     32.45 o 
   9   9  13      452.32      434.71     34.06 o 
  10   9  13       80.74       74.92     38.86 o 
  11   9  13       96.03      127.41     40.47 o 
  12   9  13        3.33       15.63     46.48 o 
  -6  10  13       20.42       33.25     52.09 o 
  -5  10  13      178.13      217.15     50.08 o 
  -4  10  13      177.35      172.28     46.88 o 
  -3  10  13      164.73      168.68     42.07 o 
  -2  10  13       66.66       41.16     23.84 o 
  -1  10  13        7.66        7.22     23.16 o 
   0  10  13      332.00      347.79     21.51 o 
   1  10  13       17.25       -0.10     21.22 o 
   2  10  13      219.49      244.80     20.29 o 
   3  10  13       84.32       47.95     20.47 o 
   4  10  13      403.93      437.19     30.05 o 
   5  10  13      161.33      146.64     27.24 o 
   6  10  13      245.95      245.20     28.45 o 
   7  10  13      158.64      201.13     32.85 o 
   8  10  13       26.79       25.24     32.45 o 
   9  10  13      335.77      300.49     36.06 o 
  10  10  13      153.27      197.12     37.66 o 
  11  10  13      140.01      149.44     44.07 o 
  12  10  13       12.87       20.03     47.68 o 
  -5  11  13       67.53       94.15     51.68 o 
  -4  11  13       23.97       28.85     47.68 o 
  -3  11  13      458.38      573.74     45.27 o 
  -2  11  13        0.53        8.30     27.55 o 
  -1  11  13      147.94      155.32     26.27 o 
   0  11  13      250.41      239.07     30.85 o 
   1  11  13      126.88      125.49     24.73 o 
   2  11  13      340.93      343.14     27.04 o 
   3  11  13        1.91       -1.06     23.10 o 
   4  11  13      386.74      382.21     23.94 o 
   5  11  13       74.97       62.10     32.05 o 
   6  11  13      117.85      122.20     32.05 o 
   7  11  13        1.04       -2.00     37.26 o 
   8  11  13       87.85       79.73     34.46 o 
   9  11  13        2.53       -3.61     39.26 o 
  10  11  13      106.74      109.38     41.27 o 
  11  11  13        5.47       -2.00     45.27 o 
  12  11  13      179.49      235.18     50.08 o 
  -4  12  13        1.22        7.61     55.69 o 
  -3  12  13      371.12      411.07     51.68 o 
  -2  12  13        4.10        2.50     30.60 o 
  -1  12  13       47.13       29.79     29.03 o 
   0  12  13        3.56       -0.35     28.09 o 
   1  12  13      272.32      296.70     26.35 o 
   2  12  13       41.40       40.68     25.66 o 
   3  12  13       27.18       33.37     21.15 o 
   4  12  13      118.46       99.10     21.51 o 
   5  12  13       30.83       52.09     35.66 o 
   6  12  13       45.43       27.24     37.66 o 
   7  12  13       99.85       77.33     36.06 o 
   8  12  13      192.96      221.96     41.27 o 
   9  12  13       14.24       14.02     40.47 o 
  10  12  13       97.16      100.16     43.67 o 
  11  12  13        2.61        7.21     50.88 o 
  12  12  13      120.07      113.79     53.29 o 
  -3  13  13       14.38       13.62     55.69 o 
  -2  13  13       71.73      101.77     56.49 o 
  -1  13  13      108.17       84.42     33.75 o 
   0  13  13      136.43      154.00     30.80 o 
   1  13  13       56.91       47.76     31.59 o 
   2  13  13        9.15       17.76     29.49 o 
   3  13  13      165.25      153.27     28.24 o 
   4  13  13        0.39       -4.64     28.95 o 
   5  13  13       89.60      108.55     30.17 o 
   6  13  13       27.10        2.07     31.59 o 
   7  13  13       53.17       51.75     32.23 o 
   8  13  13        4.79        3.61     42.07 o 
   9  13  13       52.81       77.33     46.88 o 
  10  13  13        5.77       -8.01     51.68 o 
  -2  14  13      109.59      103.37     62.50 o 
  -1  14  13       33.10       -0.40     38.05 o 
   0  14  13      256.86      264.97     35.70 o 
   1  14  13        4.05       13.12     34.23 o 
   2  14  13      113.52      126.56     34.53 o 
   3  14  13       41.74       50.64     34.51 o 
   4  14  13       52.93       48.44     27.96 o 
   5  14  13      140.00      110.18     33.10 o 
   6  14  13       93.04       76.05     33.98 o 
   7  14  13       35.39       55.70     34.11 o 
   8  14  13       44.74       49.10     37.88 o 
   9  14  13        1.78      -10.23     37.56 o 
   0  15  13      163.33      179.95     41.34 o 
   1  15  13       69.76       42.21     39.47 o 
   2  15  13       13.60       22.54     39.87 o 
   3  15  13       23.41        2.62     38.42 o 
   4  15  13       95.14       89.35     53.69 o 
   5  15  13       28.45       21.05     37.97 o 
   6  15  13       63.14       72.31     40.47 o 
   7  15  13      132.33      143.43     63.30 o 
   8  15  13       18.27       33.25     59.70 o 
   2  16  13        8.23       10.02     66.91 o 
   3  16  13       19.25        6.01     65.31 o 
   6  16  13        1.56       28.05     64.91 o 
  -2  -8  14      680.57      760.44     52.09 o 
  -1  -8  14        6.25       14.82     54.89 o 
   0  -8  14       76.59       47.68     54.49 o 
   1  -8  14        3.75       -7.21     56.49 o 
  -2  -7  14       13.43        6.41     48.08 o 
  -1  -7  14      432.13      425.49     46.08 o 
   0  -7  14       36.39       34.86     47.28 o 
   1  -7  14       71.61      100.56     47.68 o 
   2  -7  14       47.74       27.65     50.08 o 
   3  -7  14        2.53       -5.21     54.09 o 
  -2  -6  14      136.19      139.43     41.67 o 
  -1  -6  14       57.82       50.08     41.67 o 
   0  -6  14        0.21        2.80     42.87 o 
   1  -6  14      165.15      138.23     42.87 o 
   2  -6  14       14.75       22.44     44.47 o 
   3  -6  14       55.61       50.08     46.08 o 
   4  -6  14       33.98       30.45     52.09 o 
  -2  -5  14        7.95       10.42     37.26 o 
  -1  -5  14      181.76      142.23     37.66 o 
   0  -5  14        2.70        8.01     39.26 o 
   1  -5  14       62.35       61.70     40.07 o 
   2  -5  14       81.82       77.33     40.87 o 
   3  -5  14        1.67      -10.42     44.47 o 
   4  -5  14      127.96      141.83     46.08 o 
  -1  -4  14       56.57       52.49     34.46 o 
   0  -4  14       79.87       63.70     35.26 o 
   1  -4  14        9.02       -8.01     34.86 o 
   2  -4  14       18.22        6.01     36.06 o 
   3  -4  14        1.80        6.81     36.86 o 
   7  -4  14      149.32      146.24     53.69 o 
   8  -4  14        5.84       17.63     61.30 o 
  -1  -3  14        9.61        8.81     30.45 o 
   0  -3  14       57.04       79.33     31.65 o 
   1  -3  14       25.00       36.86     32.45 o 
   2  -3  14      132.88      128.21     33.65 o 
   7  -3  14       48.76       40.07     48.48 o 
   8  -3  14       31.84       41.27     55.69 o 
   9  -3  14       43.92       58.90     60.10 o 
  -1  -2  14      100.52       92.95     28.45 o 
   0  -2  14      112.56      112.98     28.05 o 
   6  -2  14      102.89       82.13     39.66 o 
   7  -2  14        5.90        1.20     44.87 o 
   8  -2  14       11.35        1.60     49.28 o 
   9  -2  14       31.39        2.80     54.09 o 
  10  -2  14       66.34      111.38     64.10 o 
   6  -1  14      181.90      173.88     36.86 o 
   7  -1  14       28.87       27.65     41.67 o 
   8  -1  14       10.31       -4.01     44.47 o 
   9  -1  14       13.04        1.20     52.09 o 
  10  -1  14       19.97       16.03     56.09 o 
   6   0  14        8.65        1.60     34.86 o 
   7   0  14      179.76      148.64     38.86 o 
   8   0  14      148.24      184.70     42.47 o 
   9   0  14        9.59       10.42     49.28 o 
  10   0  14       85.06       93.75     56.09 o 
  11   0  14        1.38        8.81     62.90 o 
   6   1  14        1.10        8.41     34.06 o 
   7   1  14      299.21      329.74     36.86 o 
   8   1  14       26.16       12.82     41.67 o 
   9   1  14      256.86      340.96     43.67 o 
  10   1  14       14.23        6.01     52.49 o 
  11   1  14       23.48       37.66     57.69 o 
   5   2  14      224.84      229.17     29.25 o 
   6   2  14        2.86        6.81     32.85 o 
   7   2  14      226.14      244.40     35.26 o 
   8   2  14       12.48       17.23     40.07 o 
   9   2  14      351.66      369.40     44.47 o 
  10   2  14        7.10        6.01     48.48 o 
  11   2  14        9.11       16.83     55.69 o 
   5   3  14       98.70       82.94     29.25 o 
   6   3  14       27.56       19.23     32.05 o 
   7   3  14       65.27       58.50     34.46 o 
   8   3  14       92.63       87.74     38.06 o 
  10   3  14       81.50      104.97     46.88 o 
  11   3  14       20.20       20.03     54.89 o 
  12   3  14       37.50       23.24     58.09 o 
   8   4  14      160.63      172.28     36.06 o 
  10   4  14      224.27      283.26     44.47 o 
  11   4  14       46.37       50.48     49.68 o 
  12   4  14      131.91      206.74     60.50 o 
  -9   5  14        1.05        4.41     55.69 o 
  -8   5  14      149.12      189.91     50.48 o 
  -9   6  14       36.80       32.85     58.90 o 
  -8   6  14       34.00       32.85     56.09 o 
  -7   6  14        4.79       13.22     48.48 o 
  -6   6  14      130.49      113.39     42.07 o 
  -1   6  14       30.36       34.86     25.64 o 
   0   6  14       79.15       62.90     23.64 o 
   1   6  14       71.25       70.52     24.84 o 
   2   6  14       74.57       77.33     23.24 o 
   3   6  14      312.03      329.74     25.64 o 
   4   6  14      492.11      588.56     30.45 o 
   5   6  14      416.08      413.07     28.45 o 
   6   6  14      141.15      121.80     28.45 o 
   7   6  14      208.82      223.16     27.24 o 
  -8   7  14       19.78       -0.80     57.69 o 
  -7   7  14       64.77       57.29     52.89 o 
  -6   7  14       43.08       54.09     46.88 o 
  -5   7  14      344.10      360.59     39.26 o 
  -4   7  14      455.55      445.53     38.86 o 
  -3   7  14       18.90       27.63     21.46 o 
  -2   7  14      227.82      242.40     26.84 o 
  -1   7  14       31.82       32.45     26.04 o 
   0   7  14      381.88      355.38     25.24 o 
   1   7  14       14.50       -4.41     24.44 o 
   2   7  14      224.61      214.35     26.44 o 
   3   7  14       17.13        7.21     27.65 o 
   4   7  14       31.36       41.67     24.84 o 
   5   7  14       30.36       22.04     29.25 o 
   6   7  14      892.60      973.19     40.47 o 
   7   7  14      382.90      391.84     30.05 o 
   8   7  14       70.78       72.92     32.85 o 
   9   7  14      264.84      291.68     32.45 o 
  -7   8  14      126.74      144.24     51.28 o 
  -6   8  14       20.52       -1.20     47.28 o 
  -5   8  14      109.08      104.17     46.88 o 
  -4   8  14       77.40       42.47     39.26 o 
  -3   8  14       92.89       84.54     23.08 o 
  -2   8  14      136.05      161.92     24.44 o 
  -1   8  14      446.99      507.05     22.04 o 
   0   8  14      247.60      222.51     22.24 o 
   1   8  14      220.43      217.11     19.33 o 
   2   8  14      364.93      342.54     20.06 o 
   3   8  14        0.06       -3.22     20.63 o 
   4   8  14      133.62      174.06     18.71 o 
   5   8  14      112.65       88.95     30.05 o 
   6   8  14      469.88      548.09     33.65 o 
   7   8  14        1.15        6.41     31.25 o 
   8   8  14      203.17      181.90     34.46 o 
   9   8  14       10.37        3.61     34.46 o 
  10   8  14       24.02       42.07     38.86 o 
  11   8  14        9.57       16.03     44.87 o 
  -7   9  14       26.51       38.46     56.89 o 
  -6   9  14      109.71       99.76     55.69 o 
  -5   9  14      119.30      104.97     46.48 o 
  -4   9  14        8.36        2.00     45.67 o 
  -3   9  14      120.28      137.83     42.47 o 
  -2   9  14        0.08       -9.15     24.01 o 
  -1   9  14      189.70      192.44     23.37 o 
   0   9  14       39.82       34.61     22.41 o 
   1   9  14      426.09      428.90     30.45 o 
   2   9  14      134.03      137.39     20.76 o 
   3   9  14       30.60       31.15     20.87 o 
   4   9  14       37.09       47.88     21.95 o 
   5   9  14       15.89       20.03     28.05 o 
   6   9  14      211.82      266.03     28.45 o 
   7   9  14        2.27       -5.61     32.05 o 
   8   9  14      189.30      182.70     35.66 o 
   9   9  14        8.31       -4.41     39.26 o 
  10   9  14       62.79       78.53     42.47 o 
  11   9  14       10.38       13.62     43.67 o 
  12   9  14       95.15      112.98     50.88 o 
  -6  10  14      119.53      140.23     60.10 o 
  -5  10  14       10.35      -10.82     53.69 o 
  -4  10  14      280.91      292.88     46.08 o 
  -3  10  14       73.15       90.95     44.87 o 
  -2  10  14       48.61       41.45     27.14 o 
  -1  10  14      185.06      217.48     25.33 o 
   0  10  14        0.55       -2.55     24.07 o 
   1  10  14       15.71       19.23     24.76 o 
   2  10  14       11.91        2.46     22.87 o 
   3  10  14      235.32      231.41     22.22 o 
   4  10  14       72.33       44.35     23.75 o 
   5  10  14       35.27       36.46     30.85 o 
   6  10  14       33.16       35.66     33.65 o 
   7  10  14       13.26       11.22     32.85 o 
   8  10  14      234.46      218.76     38.06 o 
   9  10  14      177.59      215.55     37.26 o 
  10  10  14      117.62      118.99     40.87 o 
  11  10  14        0.20      -10.02     48.48 o 
  12  10  14        9.08       18.83     51.28 o 
  -5  11  14        1.73        6.81     61.30 o 
  -4  11  14      137.26      159.86     55.69 o 
  -3  11  14        1.13        0.80     49.68 o 
  -2  11  14       58.29       63.24     29.49 o 
  -1  11  14       39.37       37.25     27.55 o 
   0  11  14       24.85       19.66     27.25 o 
   1  11  14      120.11      113.15     26.34 o 
   2  11  14        2.43       -3.81     25.87 o 
   3  11  14       96.45       73.24     25.54 o 
   4  11  14        0.46        7.60     26.20 o 
   5  11  14      108.80      123.40     32.85 o 
   6  11  14        0.61       -6.81     34.06 o 
   7  11  14       41.31       35.66     35.66 o 
   8  11  14       42.79       53.29     41.27 o 
   9  11  14      193.24      209.54     40.07 o 
  10  11  14        5.30       -2.80     44.07 o 
  11  11  14       84.18       78.53     49.68 o 
  -4  12  14       41.76       56.89     60.10 o 
  -3  12  14        0.09       -9.62     52.89 o 
  -2  12  14       65.59       98.96     53.29 o 
  -1  12  14       11.64        0.40     50.48 o 
   0  12  14       75.06       90.89     30.39 o 
   1  12  14       74.62       55.17     29.40 o 
   2  12  14       61.27       58.04     27.77 o 
   3  12  14       67.50       62.36     27.20 o 
   4  12  14      158.95      159.67     26.63 o 
   5  12  14       37.99       10.82     40.87 o 
   6  12  14      128.94      106.57     42.07 o 
   7  12  14       57.09       39.66     44.07 o 
   8  12  14       31.17       31.65     42.07 o 
   9  12  14      118.89      150.25     48.08 o 
  10  12  14        0.01       -7.61     50.48 o 
  -2  13  14       83.60       57.69     56.09 o 
  -1  13  14       35.59       32.25     35.70 o 
   0  13  14        1.44       -2.16     34.15 o 
   1  13  14       16.37       -1.42     33.30 o 
   2  13  14      123.03      160.16     31.03 o 
   3  13  14        6.98        8.41     40.87 o 
   4  13  14      129.06      125.97     30.70 o 
   5  13  14        0.47       -2.38     33.09 o 
   6  13  14       58.44       72.02     32.77 o 
   7  13  14        8.67        8.01     46.48 o 
   8  13  14       56.25       38.06     49.68 o 
   9  13  14       55.78       59.30     48.08 o 
  -1  14  14       51.74       67.71     60.10 o 
   0  14  14        1.22       -9.29     38.94 o 
   1  14  14       19.07       18.34     36.45 o 
   2  14  14       10.76       24.63     37.16 o 
   3  14  14       57.72       72.94     35.93 o 
   4  14  14       77.85      110.98     50.08 o 
   5  14  14        3.42        4.00     35.20 o 
   6  14  14       41.89       57.58     37.78 o 
   7  14  14        9.21       -3.42     39.99 o 
   8  14  14       94.32       80.13     60.50 o 
   9  14  14        0.85       -2.40     67.31 o 
   1  15  14      156.25      117.04     41.93 o 
   2  15  14        1.07       -9.07     41.18 o 
   3  15  14        3.76       -0.34     39.53 o 
   4  15  14       12.06        0.00     52.09 o 
   5  15  14       38.44       33.25     61.30 o 
   6  15  14       71.68       50.48     62.50 o 
   7  15  14       11.90       36.46     63.30 o 
   3  16  14        1.18       -1.60     69.71 o 
   6  16  14        5.87       19.23     72.12 o 
  -1  -7  15      218.30      229.17     54.09 o 
   0  -7  15        0.65       -6.81     54.09 o 
   1  -7  15        6.14      -10.42     56.49 o 
  -1  -6  15       21.57       18.43     49.28 o 
   0  -6  15        1.74        2.80     48.48 o 
   2  -6  15       42.33       63.30     53.29 o 
   3  -6  15       59.31       39.66     54.49 o 
  -1  -5  15        9.20        4.41     44.07 o 
   0  -5  15       54.84       69.31     44.47 o 
   2  -5  15       59.26       54.89     45.27 o 
   3  -5  15        1.37      -10.82     47.28 o 
   0  -4  15       27.02       33.65     40.07 o 
   1  -4  15       12.60       11.22     40.07 o 
   2  -4  15       12.50       14.82     42.47 o 
   0  -3  15        0.08        0.80     36.86 o 
   9  -2  15       41.90       66.91     63.30 o 
   9  -1  15       73.81       76.12     57.29 o 
   8   0  15        0.99        7.21     48.08 o 
   9   0  15      119.54      143.43     53.69 o 
  10   0  15        3.34        0.40     62.10 o 
   7   1  15        4.63        3.61     42.07 o 
   8   1  15      111.48      118.19     46.08 o 
   9   1  15      111.76      138.23     49.68 o 
  10   1  15       14.00       17.63     56.89 o 
   7   2  15       18.19       20.03     40.47 o 
   8   2  15      172.89      219.96     44.47 o 
   9   2  15       12.03        8.01     47.68 o 
  10   2  15        9.56        4.41     56.09 o 
  11   2  15        0.32       19.23     60.10 o 
   7   3  15      109.75      106.57     38.46 o 
   8   3  15        0.62        2.80     43.27 o 
   9   3  15      304.54      387.83     46.08 o 
  10   3  15       41.13       47.68     51.28 o 
  11   3  15        7.74       -9.62     58.50 o 
  10   4  15        4.00        9.22     52.89 o 
  11   4  15       46.42       91.75     59.30 o 
  -8   5  15        5.03       -2.40     54.89 o 
  -8   6  15       25.56       36.46     56.89 o 
  -6   6  15       15.39        2.40     49.68 o 
   1   6  15      150.13      109.38     26.44 o 
   2   6  15      364.19      425.49     28.85 o 
   3   6  15      109.88      102.97     27.24 o 
   4   6  15      694.52      770.46     36.46 o 
  -7   7  15       14.51        9.62     54.49 o 
  -6   7  15       49.68       71.32     48.48 o 
  -5   7  15      308.84      253.61     44.07 o 
  -4   7  15       55.49       63.70     44.07 o 
  -3   7  15       28.98       21.64     39.66 o 
  -1   7  15      450.38      489.20     29.65 o 
   0   7  15        1.12       -8.01     29.65 o 
   1   7  15      358.39      368.60     27.65 o 
   2   7  15       38.10       26.84     29.25 o 
   3   7  15      382.86      378.62     28.45 o 
   4   7  15       44.04       39.66     31.25 o 
   5   7  15      637.85      543.29     32.05 o 
   6   7  15      302.83      353.38     31.25 o 
   7   7  15        0.52       12.42     31.65 o 
   8   7  15       45.79       48.88     37.26 o 
  -6   8  15      209.89      241.59     51.28 o 
  -5   8  15        3.43       10.82     52.09 o 
  -4   8  15      509.14      583.35     42.87 o 
  -3   8  15       85.95      102.17     39.66 o 
  -2   8  15       29.82       42.47     24.98 o 
  -1   8  15       66.90       50.40     24.05 o 
   0   8  15      159.85      147.33     22.30 o 
   1   8  15      106.27      110.01     21.83 o 
   2   8  15       14.06        4.03     23.34 o 
   3   8  15      157.96      185.03     22.79 o 
   4   8  15       10.10       15.15     23.47 o 
   5   8  15        3.84        4.01     30.05 o 
   6   8  15       50.66       32.45     31.25 o 
   7   8  15      320.79      359.39     32.05 o 
   8   8  15       43.80       50.88     39.26 o 
   9   8  15       33.30       29.65     38.06 o 
  10   8  15       59.07       69.31     42.07 o 
  -6   9  15       55.28       66.51     60.50 o 
  -5   9  15      122.42      102.57     50.48 o 
  -4   9  15       95.10       97.76     50.48 o 
  -3   9  15        4.28       11.62     46.88 o 
  -2   9  15      157.28      147.73     27.13 o 
  -1   9  15        1.60        0.78     24.98 o 
   0   9  15      288.82      235.07     24.53 o 
   1   9  15       22.17       26.09     24.69 o 
   2   9  15      292.94      271.79     22.80 o 
   3   9  15      137.58      120.62     22.58 o 
   4   9  15       12.22        3.82     23.79 o 
   5   9  15      163.05      165.87     34.46 o 
   7   9  15      186.27      172.28     38.06 o 
   8   9  15        3.45        7.21     36.46 o 
   9   9  15        8.75        2.80     43.27 o 
  10   9  15        8.79        5.61     47.28 o 
  11   9  15        9.15       -4.81     51.28 o 
  -5  10  15      113.05      132.62     54.89 o 
  -4  10  15       39.64       54.49     51.28 o 
  -3  10  15        7.48        2.80     47.68 o 
  -2  10  15      154.47      179.15     46.68 o 
  -1  10  15       13.33       24.37     27.84 o 
   0  10  15       71.88       55.19     26.97 o 
   1  10  15       73.89       51.84     26.68 o 
   2  10  15      167.05      112.88     24.70 o 
   3  10  15       48.85       39.83     24.58 o 
   5  10  15       21.23        6.81     37.66 o 
   6  10  15       35.30       29.65     38.06 o 
   7  10  15       34.04       31.25     40.87 o 
   8  10  15        1.29       -1.60     41.27 o 
   9  10  15       10.35       20.03     44.07 o 
  10  10  15        7.80        5.61     45.67 o 
  11  10  15       17.56      -10.42     52.89 o 
  -4  11  15       40.10       42.07     58.90 o 
  -3  11  15       61.51       55.69     56.09 o 
  -2  11  15       44.12       63.30     48.88 o 
  -1  11  15        9.28       -0.23     31.17 o 
   0  11  15       19.52       19.90     29.81 o 
   1  11  15       12.07        6.97     28.17 o 
   2  11  15        2.19       -3.61     38.46 o 
   3  11  15       19.97        3.40     27.49 o 
   4  11  15        1.68       -2.00     38.06 o 
   5  11  15       12.21       16.03     38.86 o 
   6  11  15      111.89       74.52     42.07 o 
   7  11  15        7.66        2.00     44.07 o 
   8  11  15      128.63      153.05     42.87 o 
   9  11  15       68.67       54.89     47.68 o 
  10  11  15       42.58       62.90     47.68 o 
  -3  12  15       32.12       20.03     60.50 o 
  -1  12  15        2.06       -5.21     45.27 o 
   0  12  15       31.54       19.16     33.14 o 
   1  12  15       26.64       26.21     32.68 o 
   2  12  15        5.83        5.27     30.85 o 
   3  12  15       71.87       65.56     30.46 o 
   4  12  15      161.10      150.65     38.46 o 
   5  12  15        0.44       -0.80     42.47 o 
   6  12  15       28.06       18.43     40.47 o 
   7  12  15        1.65       -9.62     42.47 o 
   8  12  15       89.81       95.76     46.08 o 
   9  12  15        0.45        5.21     51.28 o 
  -1  13  15       48.76       52.49     60.10 o 
   0  13  15        0.15       -4.81     57.69 o 
   1  13  15      184.79      203.39     35.90 o 
   2  13  15       59.42       32.63     33.75 o 
   3  13  15      120.75      125.92     33.99 o 
   4  13  15       18.88        8.81     44.87 o 
   5  13  15      133.62      154.03     34.32 o 
   6  13  15       27.57       24.04     45.67 o 
   7  13  15       16.94        5.21     48.48 o 
   0  14  15       26.07       15.54     41.18 o 
   1  14  15       49.46       47.79     39.98 o 
   2  14  15        9.88       -5.61     39.63 o 
   3  14  15      143.13      137.02     37.47 o 
   4  14  15       29.76       11.62     48.08 o 
   5  14  15       55.00       21.23     54.09 o 
   6  14  15        2.13       -6.81     60.90 o 
   7  14  15       29.59       18.83     60.50 o 
   8  14  15       17.26       14.82     63.30 o 
   2  15  15       18.75       18.03     67.71 o 
   3  15  15       41.58       54.49     66.11 o 
   6  15  15        0.45       -5.21     68.91 o 
   0  -6  16       44.77       14.42     55.69 o 
   1  -6  16       54.86       53.29     59.30 o 
   0  -5  16       32.74        5.21     50.88 o 
   1  -5  16       59.07       47.28     50.88 o 
  10   1  16        1.39        3.21     63.30 o 
   9   2  16       25.32       45.27     54.49 o 
  10   2  16        5.11       -1.60     61.30 o 
   9   3  16      123.98      144.24     52.09 o 
  10   3  16       38.90       80.13     60.50 o 
  11   3  16       13.04        5.21     66.91 o 
  -6   6  16       17.84       56.49     52.89 o 
  -6   7  16        5.84       18.43     58.09 o 
  -5   7  16       36.31        6.01     52.49 o 
  -4   7  16        4.53      -11.22     45.27 o 
   1   7  16       27.14       16.03     33.25 o 
   2   7  16       50.08       34.46     31.65 o 
   3   7  16       84.43       73.72     33.65 o 
   4   7  16      302.26      315.31     32.45 o 
   5   7  16      168.29      168.68     32.05 o 
   6   7  16       16.20       40.87     32.85 o 
  -5   8  16      123.95      145.04     52.49 o 
  -4   8  16      587.55      615.40     52.49 o 
  -3   8  16       73.02       44.07     47.68 o 
  -2   8  16        1.16       10.42     44.87 o 
  -1   8  16       35.06       16.99     27.05 o 
   0   8  16      247.90      244.28     35.46 o 
   1   8  16        0.39        4.57     25.33 o 
   2   8  16      299.26      287.85     24.36 o 
   3   8  16        2.13       -3.79     24.52 o 
   4   8  16       45.37       52.09     32.05 o 
   5   8  16      108.11       88.54     37.66 o 
   6   8  16      384.05      427.10     36.46 o 
   7   8  16      269.94      232.78     38.46 o 
   8   8  16        1.11       10.42     43.67 o 
  -5   9  16      434.78      457.95     55.29 o 
  -4   9  16       10.36       42.87     52.49 o 
  -3   9  16      222.05      261.63     49.68 o 
  -2   9  16       54.52       44.89     29.66 o 
  -1   9  16        4.92       10.30     28.85 o 
   0   9  16      300.27      319.14     27.49 o 
   1   9  16        9.30       21.82     27.49 o 
   2   9  16      151.38      163.97     25.51 o 
   3   9  16       18.39       30.70     27.16 o
[truncated: 7,202 more chars]
